# Supplementary material for: Community pharmacists’ cultural competence and awareness in healthcare delivery: a cross-sectional study on perceptions, practices, and demographic influences in the United Arab Emirates
Source: J Pharm Policy Pract. 2025 Sep 12;18(1):2552423. doi: 10.1080/20523211.2025.2552423 (PMC12434850; doi:10.1080/20523211.2025.2552423)
Supplement: Raw Data1.xlsx [file JPPP_A_2552423_SM5397.xlsx]

## Sheet: Form Responses 1
Do you provide your consent?	1. Your Age:	2. Gender:	3. Ethnicity:	4. Please specify your English proficiency level:	5. Do you speak any language other than English?	6. Education:	7. Years of professional experience:	8. Type of pharmacy:	9. Place of the pharmacy:	10. Have you Lived abroad for more than three years?	11. Have you previously had TRAINING in cultural diversity?	12. How many patients/customers do you usually interact with daily:	13. What type of customers/patients do you usually interact with:	14. Do you usually serve two patients/customers simultaneously?	15. Does your practice site have a private/semi-private consultation area?	16. Does your practice site have adequate workflow, time, and staff to provide pharmaceutical care service?	17. How do you Self-perceived your cultural competence?	1. Individual people may identify with more than one cultural group.	2. I believe everyone should be treated with respect regardless of their cultural heritage.	3. Language barriers are the only difficulties for recent expat to UAE.	4. I understand that people from different cultures may define the concept of “health care” in different ways.	5. I think that knowing about different cultural groups helps direct my work with individuals, families, groups, and organizations.	6. I enjoy working with people who are culturally different from me.	7. Race is the most important factor in determining a person’s culture.	8. People with a common cultural background think and act alike.	9. Many aspects of culture can influence health and healthcare.	10. Aspects of cultural diversity need to be assessed for each individual, group, and organization’s Culturally competent behavior.	11. If I know about a person’s culture, I don’t need to assess their personal preferences for health services.	12. Spiritual and religious beliefs are important aspects of many cultural groups.	13. Individual people may identify with more than one cultural group.	14. Language barriers are the only difficulties for recent ex-pats to UAE.	1. I include cultural assessments when I do individual or organizational evaluations.	2. When identifying new people in my work or pharmacy, I seek information on cultural needs.	3. Resource books and other materials are available to help me learn about people from different cultures.	4. I use a variety of sources to learn about other people’s cultural heritage.	5. I ask people to tell me their own explanations of health and illness.	6. I ask people to tell me about their expectations of health services.	7. I avoid using generalizations to stereotype groups of people.	8. I recognize potential barriers to service that different people might encounter	9. I remove obstacles for people of different cultures when identifying service barriers.	10. I remove obstacles for people of different cultures when people identify barriers to me.	11. I welcome feedback from clients about how I relate to people from different cultures.	12. I find ways to adapt my services to individual and group cultural preferences.	13. I document cultural assessments if I provide direct client services.	14. I document the adaptations I make with clients if I provide direct client services.	1. As a healthcare provider, I understand how to lower communication barriers with clients and their families.	2. I have a positive communication style with clients and their families.	3. As a healthcare provider, I can foster a friendly environment with my clients and their families.	4. I demonstrate a high level of respect for clients and their families.
Yes	31	Female	Non Arab	Proficient	Yes	Master’s degree	5	Chain/banner group pharmacy	Shopping center/shopping strip pharmacy	Yes	No	≥30 Patients	Both	No	No private consultation area—no space to create one	Yes, workflow/time/staff	Somewhat competent	3	5	3	1	5	5	1	4	3	2	1	3	3	4	3	2	1	2	5	5	5	3	3	3	3	4	1	1	3	5	5	5
Yes	24	Female	Arab	Conversational	No	Bachelor’s degree	0	Chain/banner group pharmacy	Shopping center/shopping strip pharmacy	Yes	Yes	20–30 Patients	Both	Yes	No private consultation area—no space to create one	Yes, workflow/time/staff	Somewhat incompetent	2	5	4	2	5	5	3	4	3	3	3	3	5	3	3	3	3	2	3	3	3	3	3	3	3	3	2	4	3	3	3	2
Yes	27	Male	Non Arab	Proficient	Yes	Bachelor’s degree	4	Chain/banner group pharmacy	Standalone community pharmacy	Yes	Yes	≥30 Patients	Both	Yes	Semiprivate consultation area	Yes, workflow/not enough staff	5incompetent	2	3	2	2	1	4	5	5	5	4	4	5	4	5	5	1	5	5	5	5	4	3	4	3	3	3	5	5	5	5	5	5
Yes	27	Male	Arab	Conversational	Yes	Bachelor’s degree	5	Chain/banner group pharmacy	Standalone community pharmacy	No	No	<20 Patients	Both	Yes	Semiprivate consultation area	Yes, workflow/time/staff	5competent	1	2	5	1	5	5	2	5	5	4	2	5	2	5	2	1	4	1	5	5	4	4	5	5	2	1	1	1	5	5	4	5
Yes	35	Male	Non Arab	Fluent,	Yes	Bachelor’s degree	8	Chain/banner group pharmacy	Standalone community pharmacy	Yes	No	≥30 Patients	Both	Yes	No private consultation area—no space to create one	No staff/No time	5competent	5	5	3	3	5	5	1	2	2	4	1	4	3	3	3	5	1	5	5	5	3	4	3	3	5	5	3	3	3	5	4	5
Yes	27	Male	Non Arab	Basic	Yes	Bachelor’s degree	4 years	Independent pharmacy	Standalone community pharmacy	No	Yes	≥30 Patients	Both	No	Private consultation area	Yes, workflow/time/staff	5competent	5	5	1	2	1	2	2	3	2	3	3	5	5	1	5	5	5	5	5	5	5	5	5	5	5	5	5	5	5	5	5	5
Yes	31	Female	Non Arab	Fluent,	Yes	Bachelor’s degree	6.5 years	Chain/banner group pharmacy	Pharmacy next to Medical Centre	No	No	≥30 Patients	Both	No	No private consultation area—no space to create one	Yes, workflow/time/staff	Neither competent nor incompetent	3	5	4	2	5	3	1	4	4	5	5	5	3	4	4	4	2	2	4	4	4	4	4	5	5	5	4	4	4	4	4	5
Yes	29	Female	Non Arab	Fluent,	Yes	Master’s degree	6.5	Chain/banner group pharmacy	Standalone community pharmacy	No	No	≥30 Patients	Both	Yes	No private consultation area—no space to create one	No staff/No time	Somewhat competent	2	4	3	3	4	4	1	4	5	4	2	4	3	3	3	3	1	3	3	3	3	4	3	3	4	3	3	4	3	3	3	3
Yes	27	Female	Non Arab	Fluent,	Yes	Bachelor’s degree	5	Chain/banner group pharmacy	Pharmacy next to Medical Centre	No	No	20–30 Patients	Both	No	No private consultation area—no space to create one	Yes, workflow/time/staff	Somewhat competent	3	5	2	4	5	5	2	2	4	3	1	2	2	2	2	4	1	3	4	3	4	3	4	5	3	5	1	3	5	5	5	5
Yes	24	Female	Non Arab	Conversational	Yes	Diploma	3	Chain/banner group pharmacy	Standalone community pharmacy	No	No	≥30 Patients	Both	Yes	Semiprivate consultation area	Yes, workflow/not enough staff	Neither competent nor incompetent	3	3	2	5	4	1	5	5	5	4	1	1	1	2	1	2	2	1	1	5	1	1	4	5	5	5	1	5	1	5	5	5
Yes	29	Female	Non Arab	Fluent,	Yes	Diploma	1	Independent pharmacy	Standalone community pharmacy	No	No	≥30 Patients	Both	Yes	No private consultation area—no space to create one	Yes, workflow/time/staff	Neither competent nor incompetent	1	5	2	4	5	5	3	3	3	3	5	4	3	4	4	2	1	4	5	4	4	4	5	5	4	1	1	3	5	5	5	5
Yes	28	Female	Arab	Basic	Yes	Bachelor’s degree	2	Chain/banner group pharmacy	Standalone community pharmacy	Yes	Yes	≥30 Patients	Both	Yes	No private consultation area—no space to create one	No staff/No time	Somewhat competent	3	5	4	4	3	3	1	1	2	3	1	3	3	3	1	1	1	2	1	1	2	4	5	5	3	3	3	3	5	5	5	5
Yes	22	Female	Non Arab	Fluent,	Yes	Bachelor’s degree	2 months	Chain/banner group pharmacy	Standalone community pharmacy	No	Yes	≥30 Patients	Both	Yes	Private consultation area	Yes, workflow/not enough staff	Somewhat competent	3	5	4	4	4	5	1	3	4	4	2	4	3	3	4	4	4	4	3	3	2	1	4	4	4	4	4	4	4	5	5	5
Yes	39	Female	Non Arab	Proficient	Yes	Bachelor’s degree	10	Chain/banner group pharmacy	Standalone community pharmacy	Yes	Yes	≥30 Patients	Both	Yes	No private consultation area—no space to create one	Yes, workflow/not enough staff	5competent	4	5	4	5	5	5	1	1	3	5	1	5	3	4	3	1	3	4	5	5	5	4	5	5	4	4	5	4	5	5	5	5
Yes	37	Male	Non Arab	Fluent,	Yes	Bachelor’s degree	12	Chain/banner group pharmacy	Standalone community pharmacy	Yes	No	20–30 Patients	Both	No	No private consultation area—no space to create one	Yes, workflow/time/staff	Somewhat competent	3	5	4	4	3	5	4	5	4	3	4	1	3	3	4	3	5	5	5	5	5	3	5	5	5	5	1	3	5	5	5	5
Yes	31	Female	Arab	Conversational	Yes	Bachelor’s degree	4	Independent pharmacy	Standalone community pharmacy	Yes	No	20–30 Patients	Both	Yes	Private consultation area	Yes, workflow/time/staff	Somewhat competent	4	5	1	5	5	4	1	1	4	4	1	4	3	4	4	4	3	3	3	4	4	4	4	4	4	4	3	3	4	4	4	5
Yes	30	Male	Arab	Fluent,	Yes	Bachelor’s degree	6	Chain/banner group pharmacy	Standalone community pharmacy	Yes	No	≥30 Patients	Both	Yes	No private consultation area—no space to create one	Yes, workflow/time/staff	Somewhat competent	4	5	3	3	3	4	1	1	3	3	1	5	4	4	1	1	1	2	3	2	4	4	4	4	4	4	1	1	5	5	5	5
Yes	24	Female	Arab	Fluent,	Yes	Bachelor’s degree	2 years	Chain/banner group pharmacy	Pharmacy next to Medical Centre	No	Yes	20–30 Patients	Both	Yes	No private consultation area—no space to create one	Yes, workflow/time/staff	Somewhat competent	3	5	3	3	5	4	2	3	3	3	3	2	1	3	3	4	5	5	5	2	4	3	3	3	3	4	4	3	4	5	4	4
Yes	33	Female	Arab	Conversational	Yes	Bachelor’s degree	11 years	Chain/banner group pharmacy	Standalone community pharmacy	Yes	No	≥30 Patients	Both	Yes	No private consultation area—no space to create one	No staff/No time	Somewhat competent	4	5	3	3	3	3	1	2	4	4	1	4	3	2	1	1	2	2	3	3	5	5	5	5	5	5	1	1	5	5	5	5
Yes	49	Male	Arab	Fluent,	No	Bachelor’s degree	23	Independent pharmacy	Pharmacy next to Medical Centre	Yes	No	≥30 Patients	Both	Yes	No private consultation area—no space to create one	No staff/No time	Somewhat competent	5	5	5	4	5	5	1	1	3	1	2	1	2	3	1	1	3	1	1	2	1	3	3	3	3	5	3	5	5	5	5	5
Yes	26	Female	Non Arab	Fluent,	Yes	Bachelor’s degree	3+	Independent pharmacy	Standalone community pharmacy	No	Yes	≥30 Patients	Both	Yes	Semiprivate consultation area	Yes, workflow/time/staff	5incompetent	3	5	4	3	5	5	2	3	4	5	1	2	3	2	3	1	3	3	5	4	5	4	5	5	5	5	5	5	5	5	5	5
Yes	29	Female	Non Arab	Conversational	Yes	Master’s degree	2	Chain/banner group pharmacy	Standalone community pharmacy	Yes	No	≥30 Patients	Both	Yes	No private consultation area—no space to create one	Yes, workflow/not enough staff	5competent	3	5	2	2	5	5	1	1	5	3	5	4	1	4	2	4	1	2	5	5	5	4	3	5	3	4	3	2	3	4	4	5
Yes	34	Male	Non Arab	Proficient	Yes	Bachelor’s degree	10yr	Chain/banner group pharmacy	Standalone community pharmacy	Yes	Yes	≥30 Patients	Both	No	No private consultation area—no space to create one	Yes, workflow/time/staff	5competent	5	5	2	2	3	5	1	1	2	1	1	3	3	2	1	1	1	1	4	2	1	1	4	4	5	4	1	1	5	5	4	5
Yes	33	Male	Non Arab	Fluent,	Yes	Diploma	7	Chain/banner group pharmacy	Standalone community pharmacy	No	No	20–30 Patients	Both	Yes	No private consultation area—no space to create one	Yes, workflow/time/staff	5competent	2	2	3	2	2	3	3	3	4	2	2	2	2	3	2	2	4	3	2	5	4	2	2	2	2	2	3	2	3	2	3	2
Yes	39	Male	Non Arab	Conversational	Yes	Diploma	20	Chain/banner group pharmacy	Shopping center/shopping strip pharmacy	No	No	≥30 Patients	Both	Yes	No private consultation area—no space to create one	Yes, workflow/time/staff	5competent	2	2	2	3	5	5	5	5	5	5	5	1	5	3	5	5	2	2	5	5	2	2	2	2	2	2	2	2	2	2	2	2
Yes	26	Female	Non Arab	Conversational	Yes	Bachelor’s degree	4	Independent pharmacy	Standalone community pharmacy	No	No	≥30 Patients	Both	Yes	No private consultation area—no space to create one	Yes, workflow/not enough staff	Neither competent nor incompetent	4	3	2	4	3	5	2	2	2	4	3	3	1	2	1	1	1	2	5	4	4	1	4	4	5	4	2	2	2	5	4	2
Yes	30	Male	Non Arab	Fluent,	Yes	Bachelor’s degree	9	Independent pharmacy	Standalone community pharmacy	No	No	≥30 Patients	Both	Yes	Private consultation area	Yes, workflow/time/staff	5competent	5	5	1	5	5	5	5	5	5	5	5	5	5	1	5	5	5	5	5	5	5	3	5	5	5	5	5	5	5	5	5	5
Yes	28	Female	Arab	Proficient	Yes	Bachelor’s degree	3	Chain/banner group pharmacy	Shopping center/shopping strip pharmacy	Yes	No	≥30 Patients	Pass by customers	Yes	No private consultation area—no space to create one	Yes, workflow/time/staff	Somewhat competent	2	5	3	2	5	3	2	1	2	5	1	2	5	2	2	2	1	2	5	5	5	5	5	5	5	5	5	5	5	5	5	5
Yes	28	Female	Non Arab	Conversational	Yes	Bachelor’s degree	5.5	Chain/banner group pharmacy	Shopping center/shopping strip pharmacy	No	No	<20 Patients	Both	Yes	No private consultation area—no space to create one	Yes, workflow/time/staff	Neither competent nor incompetent	3	5	1	3	5	3	5	5	4	3	3	5	3	1	4	3	1	3	3	3	4	3	2	3	4	4	3	5	5	5	5	5
Yes	48	Male	Non Arab	Fluent,	Yes	Bachelor’s degree	15	Chain/banner group pharmacy	Standalone community pharmacy	Yes	Yes	<20 Patients	Both	No	Private consultation area	Yes, workflow/time/staff	5competent	5	5	1	5	5	5	5	1	4	5	5	1	1	1	1	5	5	4	5	5	3	3	3	5	3	5	3	3	5	5	5	5
Yes	30	Female	Non Arab	Conversational	Yes	Master’s degree	7	Chain/banner group pharmacy	Pharmacy next to Medical Centre	No	No	20–30 Patients	Both	No	No private consultation area—no space to create one	Yes, workflow/time/staff	Somewhat competent	3	5	3	3	4	3	3	2	3	3	5	2	1	3	3	3	1	2	4	1	3	3	4	5	5	5	1	1	4	5	1	5
Yes	29	Female	Non Arab	Fluent,	Yes	Bachelor’s degree	6	Chain/banner group pharmacy	Standalone community pharmacy	No	No	20–30 Patients	Both	Yes	Private consultation area	Yes, workflow/not enough staff	5competent	4	5	2	2	3	5	1	1	3	3	1	3	3	2	2	3	3	4	4	5	4	3	4	4	4	3	3	3	3	4	4	5
Yes	49	Female	Non Arab	Fluent,	Yes	Diploma	12	Independent pharmacy	Standalone community pharmacy	Yes	No	20–30 Patients	Both	No	No private consultation area—no space to create one	Yes, workflow/time/staff	5competent	3	4	3	2	3	5	3	4	5	3	2	1	3	1	5	4	5	4	5	2	3	3	3	3	5	4	3	3	4	5	4	5
Yes	28	Male	Non Arab	Fluent,	Yes	Bachelor’s degree	2	Chain/banner group pharmacy	Standalone community pharmacy	No	No	20–30 Patients	Both	No	No private consultation area—no space to create one	Yes, workflow/time/staff	5competent	3	5	1	5	5	5	3	1	5	5	1	3	5	1	5	4	4	4	5	5	5	5	5	5	5	5	5	5	5	5	5	5
Yes	28	Male	Non Arab	Conversational	Yes	Bachelor’s degree	5 years	Chain/banner group pharmacy	Shopping center/shopping strip pharmacy	No	No	<20 Patients	Regular customers	Yes	No private consultation area—no space to create one	Yes, workflow/not enough staff	5incompetent	1	2	3	4	1	5	3	2	1	2	3	3	4	2	2	2	1	1	1	4	3	3	2	1	1	1	1	1	1	2	1	3
Yes	30	Female	Non Arab	Fluent,	Yes	Bachelor’s degree	4	Chain/banner group pharmacy	Standalone community pharmacy	Yes	No	20–30 Patients	Both	No	Semiprivate consultation area	Yes, workflow/time/staff	Neither competent nor incompetent	1	4	4	2	1	5	1	4	1	1	2	2	2	4	3	1	2	1	5	2	3	3	3	3	3	2	3	3	2	4	4	4
Yes	28	Male	Non Arab	Fluent,	Yes	Bachelor’s degree	3	Independent pharmacy	Standalone community pharmacy	No	No	≥30 Patients	Both	No	Semiprivate consultation area	Yes, workflow/time/staff	5competent	5	5	4	2	2	5	3	5	5	5	3	5	3	3	3	2	3	3	5	2	3	4	3	2	4	1	3	3	5	5	5	5
Yes	23	Female	Non Arab	Conversational	Yes	Bachelor’s degree	1	Chain/banner group pharmacy	Pharmacy next to Medical Centre	No	No	≥30 Patients	Both	No	Private consultation area	Yes, workflow/time/staff	Somewhat competent	3	5	4	4	4	5	4	4	4	4	4	5	4	4	4	5	5	5	5	5	4	5	5	5	5	3	3	3	3	4	5	5
Yes	32	Male	Non Arab	Fluent,	Yes	Bachelor’s degree	2016	Chain/banner group pharmacy	Pharmacy next to Medical Centre	Yes	No	≥30 Patients	Both	No	Semiprivate consultation area	Yes, workflow/time/staff	5competent	5	5	1	2	2	1	1	2	2	1	1	1	2	1	2	1	1	1	1	1	1	1	1	1	1	2	2	1	1	1	1	1
Yes	35	Male	Non Arab	Conversational	Yes	Diploma	10	Independent pharmacy	Pharmacy next to Medical Centre	Yes	Yes	≥30 Patients	Both	No	No private consultation area—no space to create one	Yes, workflow/time/staff	5competent	3	1	1	2	1	1	3	3	3	3	3	3	3	1	3	3	2	2	5	3	3	3	3	3	3	3	3	3	3	2	5	5
Yes	30	Male	Non Arab	Conversational	Yes	Bachelor’s degree	10	Chain/banner group pharmacy	Standalone community pharmacy	Yes	No	≥30 Patients	Both	Yes	No private consultation area—no space to create one	Yes, workflow/time/staff	Somewhat incompetent	2	3	3	3	2	2	3	3	3	2	3	3	3	3	2	2	2	3	3	3	3	3	3	3	3	3	3	3	2	3	2	3
Yes	30	Female	Non Arab	Basic	Yes	Bachelor’s degree	B pharm	Independent pharmacy	Standalone community pharmacy	Yes	No	20–30 Patients	Both	Yes	Semiprivate consultation area	Yes, workflow/time/staff	5competent	3	5	4	5	4	5	5	5	5	3	1	5	3	5	1	1	1	1	4	4	1	3	3	3	2	3	3	3	5	5	5	5
Yes	55	Male	Arab	Fluent,	Yes	Bachelor’s degree	32	Chain/banner group pharmacy	Standalone community pharmacy	Yes	Yes	20–30 Patients	Both	Yes	Private consultation area	Yes, workflow/time/staff	5competent	5	5	1	3	4	5	4	5	4	4	4	3	3	4	4	4	2	2	3	3	2	3	2	2	4	3	3	4	4	5	4	5
Yes	48	Male	Non Arab	Fluent,	Yes	Diploma	20 years	Independent pharmacy	Standalone community pharmacy	Yes	Yes	20–30 Patients	Pass by customers	Yes	No private consultation area—no space to create one	Yes, workflow/not enough staff	Somewhat incompetent	2	2	3	1	1	2	2	2	1	4	2	2	1	2	2	1	2	2	1	2	3	2	1	1	2	2	1	2	1	2	2	2
No	27	Female	Non Arab	Proficient	Yes	Master’s degree	Pharmacist	Chain/banner group pharmacy	Pharmacy next to Medical Centre	Yes	Yes	20–30 Patients	Both	Yes	No private consultation area—no space to create one	Yes, workflow/time/staff	5competent	3	5	3	5	5	5	3	3	4	3	4	4	3	2	2	3	5	4	3	4	4	2	5	3	5	4	4	5	5	5	5	5
Yes	61	Male	Non Arab	Fluent,	Yes	Diploma	35	Independent pharmacy	Standalone community pharmacy	Yes	Yes	<20 Patients	Pass by customers	Yes	No private consultation area—no space to create one	Yes, workflow/time/staff	Somewhat incompetent	2	5	3	3	5	5	2	5	5	3	3	2	1	2	4	4	1	2	2	4	1	4	5	5	5	5	4	5	5	5	5	5
Yes	34	Male	Arab	Conversational	Yes	Bachelor’s degree	6	Independent pharmacy	Standalone community pharmacy	No	No	≥30 Patients	Both	No	Semiprivate consultation area	No staff/No time	Somewhat competent	2	5	3	3	5	5	1	5	4	3	1	3	4	1	2	5	3	2	5	4	3	3	4	5	5	2	3	4	5	5	5	5
Yes	26	Male	Non Arab	Basic	Yes	Bachelor’s degree	10	Chain/banner group pharmacy	Standalone community pharmacy	Yes	No	≥30 Patients	Regular customers	Yes	Private consultation area	No staff/No time	5incompetent	5	2	2	5	2	5	1	1	2	1	1	1	2	1	2	2	4	4	4	4	2	4	2	2	5	5	4	5	5	5	5	5
Yes	28	Female	Non Arab	Proficient	Yes	Master’s degree	4	Chain/banner group pharmacy	Shopping center/shopping strip pharmacy	Yes	Yes	≥30 Patients	Both	Yes	Semiprivate consultation area	Yes, workflow/not enough staff	Somewhat competent	3	5	4	4	3	5	1	4	2	3	1	2	4	3	3	2	3	4	4	1	2	2	3	3	4	4	4	2	4	4	3	4
Yes	25	Male	Non Arab	Conversational	Yes	Bachelor’s degree	1	Independent pharmacy	Standalone community pharmacy	No	No	20–30 Patients	Both	Yes	No private consultation area—no space to create one	Yes, workflow/time/staff	Neither competent nor incompetent	1	5	3	4	3	2	1	3	3	4	1	4	2	2	2	3	2	2	1	1	1	2	2	5	5	5	3	2	3	5	5	5
Yes	32	Male	Non Arab	Fluent,	Yes	Master’s degree	7	Chain/banner group pharmacy	Standalone community pharmacy	No	No	20–30 Patients	Pass by customers	Yes	No private consultation area—no space to create one	Yes, workflow/time/staff	Neither competent nor incompetent	1	5	4	3	2	5	1	3	4	3	2	3	4	3	3	2	4	3	2	3	5	4	3	2	5	4	3	2	5	5	5	5
Yes	26	Female	Non Arab	Fluent,	Yes	Master’s degree	1 year	Chain/banner group pharmacy	Standalone community pharmacy	No	No	20–30 Patients	Both	No	Semiprivate consultation area	Yes, workflow/time/staff	Somewhat competent	3	4	4	4	4	4	1	3	3	3	3	3	3	3	3	3	3	3	3	3	3	3	4	3	3	3	3	3	4	5	3	3
No	26	Female	Arab	Fluent,	No	Bachelor’s degree	2 years	Chain/banner group pharmacy	Standalone community pharmacy	No	No	≥30 Patients	Both	Yes	No private consultation area—no space to create one	Yes, workflow/not enough staff	Neither competent nor incompetent	4	5	1	5	5	5	3	3	4	3	1	3	3	1	3	1	3	3	3	2	3	3	3	3	5	5	3	3	5	5	5	5
Yes	21	Female	Arab	Proficient	Yes	Bachelor’s degree	2	Chain/banner group pharmacy	Pharmacy next to Medical Centre	Yes	Yes	≥30 Patients	Both	Yes	Semiprivate consultation area	Yes, workflow/time/staff	5competent	5	5	5	5	5	5	1	3	1	1	1	1	1	1	1	2	5	4	5	5	5	5	5	5	5	5	5	5	5	5	5	5
Yes	28	Male	Non Arab	Basic	Yes	Bachelor’s degree	6 year	Chain/banner group pharmacy	Pharmacy next to Medical Centre	Yes	No	20–30 Patients	Regular customers	Yes	No private consultation area—no space to create one	No staff/No time	Somewhat incompetent	2	2	3	3	3	3	3	3	3	2	3	5	5	2	3	4	3	3	4	4	4	5	5	5	5	5	5	5	5	5	5	5
Yes	33	Female	Arab	Proficient	Yes	Master’s degree	8 years	Independent pharmacy	Pharmacy next to Medical Centre	No	No	20–30 Patients	Both	Yes	Private consultation area	Yes, workflow/time/staff	Somewhat competent	2	5	2	2	4	4	1	3	2	5	1	4	1	3	1	1	5	4	3	3	2	2	3	1	4	1	2	5	5	5	5	5
Yes	31	Male	Non Arab	Fluent,	Yes	Master’s degree	7	Chain/banner group pharmacy	Standalone community pharmacy	Yes	No	≥30 Patients	Both	No	No private consultation area—no space to create one	Yes, workflow/time/staff	Somewhat competent	3	3	3	3	3	4	3	3	3	3	3	3	3	3	3	3	3	3	3	3	3	3	3	3	3	3	3	3	3	3	3	3
Yes	30	Male	Non Arab	Fluent,	Yes	Bachelor’s degree	5	Chain/banner group pharmacy	Standalone community pharmacy	Yes	No	≥30 Patients	Both	Yes	Private consultation area	Yes, workflow/time/staff	Somewhat competent	1	1	1	1	1	5	1	1	1	3	1	5	1	1	1	1	3	1	5	5	1	1	3	3	5	5	5	5	5	3	2	2
Yes	28	Male	Arab	Fluent,	Yes	Bachelor’s degree	5	Chain/banner group pharmacy	Standalone community pharmacy	No	No	≥30 Patients	Both	Yes	No private consultation area—no space to create one	Yes, workflow/not enough staff	5competent	2	5	1	4	3	5	3	1	3	5	1	5	3	1	2	4	3	2	5	2	1	3	4	2	5	5	2	2	5	2	4	5
Yes	33	Male	Non Arab	Conversational	Yes	Bachelor’s degree	8	Chain/banner group pharmacy	Shopping center/shopping strip pharmacy	No	No	≥30 Patients	Both	Yes	No private consultation area—no space to create one	Yes, workflow/time/staff	Somewhat competent	4	5	5	5	5	5	5	4	5	5	4	5	5	5	4	4	5	5	5	5	4	4	4	4	4	4	3	3	5	5	5	5
Yes	29	Female	Non Arab	Fluent,	Yes	Bachelor’s degree	3years	Chain/banner group pharmacy	Standalone community pharmacy	Yes	No	≥30 Patients	Both	No	Semiprivate consultation area	Yes, workflow/time/staff	Somewhat competent	3	4	3	2	5	3	1	2	4	3	2	1	3	4	5	1	2	3	5	5	5	2	5	2	5	5	4	2	5	5	5	5
Yes	40	Female	Arab	Fluent,	Yes	Bachelor’s degree	19	Independent pharmacy	Standalone community pharmacy	Yes	Yes	20–30 Patients	Both	Yes	Semiprivate consultation area	Yes, workflow/time/staff	Somewhat competent	3	3	3	3	3	3	3	3	3	3	3	3	3	3	3	3	3	3	3	3	3	3	5	3	3	3	3	5	5	5	5	5
Yes	39	Male	Non Arab	Fluent,	Yes	Master’s degree	8	Chain/banner group pharmacy	Shopping center/shopping strip pharmacy	Yes	Yes	20–30 Patients	Both	Yes	Semiprivate consultation area	Yes, workflow/time/staff	Somewhat competent	4	5	2	3	4	5	3	2	4	2	3	2	3	2	2	2	4	4	4	5	3	4	4	4	4	4	2	2	4	5	5	5
Yes	42	Female	Arab	Fluent,	Yes	Bachelor’s degree	13	Chain/banner group pharmacy	Standalone community pharmacy	Yes	No	20–30 Patients	Regular customers	Yes	Semiprivate consultation area	Yes, workflow/time/staff	Somewhat competent	3	5	5	2	3	3	3	1	4	3	1	1	3	4	3	4	4	5	1	5	5	1	3	3	5	4	1	5	4	5	5	5
Yes	52	Female	Arab	Conversational	No	Bachelor’s degree	28	Independent pharmacy	Standalone community pharmacy	No	No	20–30 Patients	Both	No	Semiprivate consultation area	Yes, workflow/not enough staff	Somewhat competent	5	5	5	4	5	4	5	3	2	3	4	5	5	5	3	3	2	2	5	5	5	4	4	4	5	5	3	3	5	5	5	5
Yes	50	Male	Non Arab	Proficient	Yes	Bachelor’s degree	23	Chain/banner group pharmacy	Pharmacy next to Medical Centre	No	No	≥30 Patients	Both	Yes	No private consultation area—no space to create one	Yes, workflow/not enough staff	Somewhat competent	3	5	2	3	3	5	1	3	3	2	2	2	3	2	3	3	2	3	4	3	4	3	4	3	4	3	3	3	4	4	4	4
Yes	52	Female	Arab	Fluent,	Yes	Diploma	30	Chain/banner group pharmacy	Standalone community pharmacy	Yes	No	20–30 Patients	Both	Yes	Private consultation area	Yes, workflow/time/staff	5competent	5	5	3	5	5	5	3	3	4	3	1	5	5	3	4	5	1	5	5	5	1	5	5	5	5	5	5	2	5	5	5	5
Yes	34	Male	Non Arab	Fluent,	Yes	Diploma	8	Chain/banner group pharmacy	Standalone community pharmacy	Yes	No	<20 Patients	Both	Yes	No private consultation area—no space to create one	Yes, workflow/time/staff	Somewhat competent	1	5	4	1	5	5	1	1	2	5	1	3	1	3	1	2	2	2	3	2	1	2	5	5	5	5	1	1	5	5	5	5
Yes	30	Male	Non Arab	Fluent,	Yes	Master’s degree	3	Chain/banner group pharmacy	Standalone community pharmacy	No	No	≥30 Patients	Both	No	No private consultation area—no space to create one	Yes, workflow/time/staff	Somewhat competent	2	4	3	2	2	4	1	2	2	2	1	2	2	3	3	2	3	3	2	3	2	2	4	4	2	2	2	2	2	4	4	3
Yes	28	Male	Non Arab	Basic	Yes	Bachelor’s degree	3years	Chain/banner group pharmacy	Standalone community pharmacy	No	No	20–30 Patients	Both	No	Semiprivate consultation area	Yes, workflow/time/staff	Neither competent nor incompetent	3	2	2	2	2	2	2	2	2	2	2	2	2	2	2	2	2	2	2	2	2	2	2	2	2	2	2	2	2	2	2	2
Yes	30	Male	Non Arab	Fluent,	Yes	Bachelor’s degree	6	Chain/banner group pharmacy	Standalone community pharmacy	Yes	No	20–30 Patients	Both	Yes	No private consultation area—no space to create one	Yes, workflow/time/staff	5competent	1	1	1	1	1	1	1	1	1	1	1	1	1	1	1	1	1	1	1	1	1	1	1	1	1	1	1	1	1	1	1	1
Yes	37	Male	Non Arab	Fluent,	Yes	Master’s degree	11	Chain/banner group pharmacy	Standalone community pharmacy	No	No	20–30 Patients	Regular customers	Yes	No private consultation area—no space to create one	Yes, workflow/time/staff	Somewhat competent	3	5	5	4	5	5	3	4	4	5	5	5	4	5	5	2	2	2	4	5	5	5	5	5	5	5	5	5	5	5	5	5
Yes	26	Male	Non Arab	Fluent,	Yes	Bachelor’s degree	3	Chain/banner group pharmacy	Pharmacy next to Medical Centre	No	Yes	20–30 Patients	Pass by customers	Yes	Semiprivate consultation area	No staff/No time	Somewhat incompetent	1	5	1	5	5	5	3	4	2	4	3	3	3	3	2	3	2	4	3	3	3	3	3	2	5	4	4	2	2	3	4	3
Yes	29	Female	Arab	Fluent,	Yes	Bachelor’s degree	4	Chain/banner group pharmacy	Pharmacy next to Medical Centre	Yes	No	≥30 Patients	Both	Yes	No private consultation area—no space to create one	Yes, workflow/time/staff	Somewhat competent	3	5	4	4	4	4	3	3	3	3	2	4	4	4	4	2	2	3	4	4	5	3	4	4	4	4	3	3	4	4	3	5
Yes	44	Female	Non Arab	Fluent,	Yes	Bachelor’s degree	18	Chain/banner group pharmacy	Standalone community pharmacy	Yes	Yes	≥30 Patients	Both	No	No private consultation area—no space to create one	Yes, workflow/time/staff	5competent	5	5	2	1	5	5	1	1	1	1	1	1	5	2	1	4	5	5	5	4	4	1	5	5	5	5	4	5	5	5	5	5
Yes	23	Female	Arab	Proficient	Yes	Bachelor’s degree	1	Chain/banner group pharmacy	Standalone community pharmacy	Yes	Yes	20–30 Patients	Both	Yes	No private consultation area—no space to create one	Yes, workflow/time/staff	Somewhat competent	2	5	2	3	2	4	1	3	2	4	1	2	4	2	1	1	2	2	5	3	4	4	3	4	3	4	1	1	4	3	4	5
Yes	25	Male	Arab	Fluent,	Yes	Bachelor’s degree	3	Independent pharmacy	Pharmacy next to Medical Centre	No	No	≥30 Patients	Both	Yes	No private consultation area—no space to create one	Yes, workflow/time/staff	5competent	3	5	2	4	5	3	2	3	2	3	1	2	3	2	3	2	4	2	5	2	2	3	3	4	5	4	2	3	5	5	5	5
Yes	32	Male	Non Arab	Conversational	Yes	Bachelor’s degree	6	Independent pharmacy	Standalone community pharmacy	Yes	No	≥30 Patients	Both	Yes	No private consultation area—no space to create one	Yes, workflow/not enough staff	Neither competent nor incompetent	3	5	2	2	2	5	1	2	2	2	1	2	2	2	1	2	3	3	3	2	4	3	3	3	4	3	3	3	3	3	3	3
Yes	35	Female	Non Arab	Fluent,	Yes	Bachelor’s degree	7	Independent pharmacy	Standalone community pharmacy	No	Yes	≥30 Patients	Both	Yes	Semiprivate consultation area	Yes, workflow/time/staff	5competent	3	5	3	5	5	5	3	4	4	4	4	4	4	4	4	4	4	4	4	4	4	4	4	4	4	4	4	4	4	4	4	4
Yes	12	Male	Arab	Conversational	Yes	Bachelor’s degree	12 years	Chain/banner group pharmacy	Shopping center/shopping strip pharmacy	Yes	Yes	≥30 Patients	Both	Yes	Semiprivate consultation area	Yes, workflow/time/staff	Somewhat competent	4	5	1	2	4	4	1	3	4	4	4	1	2	1	1	2	1	1	2	2	2	2	4	4	4	5	4	3	5	4	4	5
Yes	36	Female	Arab	Conversational	No	Bachelor’s degree	12	Chain/banner group pharmacy	Standalone community pharmacy	No	Yes	<20 Patients	Both	Yes	Semiprivate consultation area	Yes, workflow/time/staff	5competent	5	5	1	5	5	5	1	3	3	4	2	2	4	5	3	1	2	2	5	5	3	1	1	2	4	4	1	1	5	4	4	4
Yes	36	Male	Non Arab	Fluent,	Yes	Master’s degree	12	Independent pharmacy	Pharmacy next to Medical Centre	Yes	No	≥30 Patients	Both	Yes	Private consultation area	Yes, workflow/time/staff	Neither competent nor incompetent	3	5	3	3	3	4	1	5	4	3	4	1	1	3	1	4	3	4	4	3	5	2	4	4	5	3	3	2	2	4	4	5
Yes	31	Male	Non Arab	Fluent,	Yes	Bachelor’s degree	8	Chain/banner group pharmacy	Shopping center/shopping strip pharmacy	Yes	No	≥30 Patients	Pass by customers	Yes	Semiprivate consultation area	Yes, workflow/time/staff	Somewhat competent	4	5	4	4	3	4	2	3	4	4	3	4	4	5	4	4	4	4	3	3	2	3	3	4	4	3	4	3	3	4	3	3
Yes	58	Male	Non Arab	Conversational	Yes	Bachelor’s degree	30	Chain/banner group pharmacy	Standalone community pharmacy	Yes	No	≥30 Patients	Both	Yes	Semiprivate consultation area	Yes, workflow/not enough staff	Neither competent nor incompetent	3	3	4	2	3	4	4	4	4	4	3	1	4	1	3	2	1	1	5	5	2	5	4	4	4	1	2	3	5	3	4	5
Yes	39	Male	Arab	Conversational	Yes	Diploma	19	Independent pharmacy	Standalone community pharmacy	Yes	No	≥30 Patients	Pass by customers	Yes	No private consultation area—no space to create one	Yes, workflow/time/staff	Neither competent nor incompetent	3	5	2	2	2	3	1	2	1	4	4	4	4	3	2	2	3	2	3	1	3	3	3	2	1	3	3	3	3	3	3	3
Yes	37	Male	Non Arab	Conversational	Yes	Bachelor’s degree	15	Independent pharmacy	Standalone community pharmacy	Yes	Yes	≥30 Patients	Both	Yes	No private consultation area—no space to create one	Yes, workflow/not enough staff	Neither competent nor incompetent	1	5	3	3	2	3	1	1	1	1	1	1	1	3	1	1	1	1	2	2	5	3	3	3	2	1	1	1	3	3	3	5
Yes	31	Male	Non Arab	Fluent,	Yes	Bachelor’s degree	7	Independent pharmacy	Standalone community pharmacy	Yes	No	20–30 Patients	Pass by customers	No	No private consultation area—no space to create one	No staff/No time	Neither competent nor incompetent	2	5	4	1	1	2	1	1	1	1	1	1	1	3	1	1	1	1	1	1	5	1	3	3	3	3	3	3	3	3	3	3
Yes	44	Female	Non Arab	Conversational	Yes	Bachelor’s degree	3	Independent pharmacy	Standalone community pharmacy	Yes	No	20–30 Patients	Both	No	No private consultation area—no space to create one	Yes, workflow/time/staff	Neither competent nor incompetent	4	5	1	5	5	5	1	5	2	2	2	2	4	3	1	1	1	1	3	2	5	3	3	3	4	3	1	1	3	3	3	3
Yes	32	Female	Non Arab	Fluent,	Yes	Bachelor’s degree	8	Independent pharmacy	Standalone community pharmacy	Yes	No	20–30 Patients	Both	Yes	No private consultation area—no space to create one	Yes, workflow/time/staff	Somewhat incompetent	1	5	1	1	3	3	3	3	3	2	3	4	3	3	1	3	3	3	3	4	3	2	4	4	4	4	3	4	3	3	3	3
Yes	34	Male	Non Arab	Fluent,	Yes	Bachelor’s degree	13	Chain/banner group pharmacy	Shopping center/shopping strip pharmacy	Yes	No	≥30 Patients	Pass by customers	Yes	Semiprivate consultation area	Yes, workflow/time/staff	Somewhat competent	1	5	1	1	1	3	1	1	1	1	1	1	1	1	1	1	1	1	2	1	5	1	2	2	3	2	1	1	4	4	4	5
Yes	29	Female	Non Arab	Proficient	Yes	Bachelor’s degree	4	Chain/banner group pharmacy	Pharmacy next to Medical Centre	Yes	No	≥30 Patients	Both	Yes	Private consultation area	Yes, workflow/time/staff	5competent	5	5	2	1	1	3	1	1	1	1	1	1	1	2	1	1	1	1	3	3	5	3	3	2	3	1	1	2	4	5	5	5
Yes	39	Male	Arab	Conversational	Yes	Bachelor’s degree	10	Independent pharmacy	Shopping center/shopping strip pharmacy	Yes	No	≥30 Patients	Both	Yes	Private consultation area	Yes, workflow/time/staff	5competent	3	5	3	3	3	3	3	3	3	3	2	3	2	3	3	3	2	3	2	3	3	3	2	3	3	2	4	3	4	4	3	3
Yes	28	Female	Non Arab	Fluent,	Yes	Bachelor’s degree	2	Chain/banner group pharmacy	Standalone community pharmacy	Yes	No	≥30 Patients	Regular customers	Yes	Semiprivate consultation area	Yes, workflow/time/staff	Somewhat competent	5	5	3	3	1	3	1	1	4	3	2	3	5	2	3	4	3	2	3	4	4	3	3	4	3	3	3	4	2	3	3	4
Yes	31	Female	Non Arab	Proficient	Yes	Bachelor’s degree	4	Chain/banner group pharmacy	Standalone community pharmacy	Yes	No	≥30 Patients	Both	Yes	Semiprivate consultation area	Yes, workflow/time/staff	Somewhat competent	2	5	1	3	2	3	1	2	2	2	2	1	2	1	1	1	1	1	1	2	5	2	3	3	5	3	3	3	4	4	4	4
Yes	26	Male	Non Arab	Fluent,	Yes	Bachelor’s degree	5	Independent pharmacy	Standalone community pharmacy	Yes	No	≥30 Patients	Regular customers	Yes	Semiprivate consultation area	Yes, workflow/time/staff	Somewhat competent	2	5	1	5	4	2	1	4	4	4	4	3	4	1	4	4	4	4	4	4	4	4	4	4	5	4	4	4	4	5	5	5
Yes	38	Male	Non Arab	Fluent,	Yes	Bachelor’s degree	15	Independent pharmacy	Standalone community pharmacy	Yes	No	≥30 Patients	Regular customers	Yes	Semiprivate consultation area	Yes, workflow/time/staff	Somewhat competent	5	5	5	5	5	5	1	5	5	5	5	4	5	5	4	4	4	5	5	5	5	5	5	5	5	5	5	5	4	5	5	5
Yes	43	Female	Arab	Conversational	Yes	Bachelor’s degree	20	Independent pharmacy	Standalone community pharmacy	Yes	No	≥30 Patients	Both	Yes	Semiprivate consultation area	Yes, workflow/time/staff	5competent	4	4	2	5	5	5	2	5	5	5	4	5	5	2	3	4	3	3	4	5	5	5	5	5	5	5	3	4	4	5	5	5
Yes	30	Female	Arab	Fluent,	Yes	Bachelor’s degree	7	Chain/banner group pharmacy	Standalone community pharmacy	Yes	No	<20 Patients	Regular customers	Yes	Private consultation area	Yes, workflow/time/staff	Neither competent nor incompetent	2	5	1	5	3	5	3	1	2	2	4	3	2	1	2	2	1	2	2	2	4	4	4	3	5	5	3	2	2	2	5	5
Yes	36	Female	Non Arab	Conversational	Yes	Bachelor’s degree	2	Independent pharmacy	Standalone community pharmacy	Yes	Yes	<20 Patients	Regular customers	Yes	Private consultation area	Yes, workflow/not enough staff	Somewhat competent	4	5	2	1	2	4	2	5	2	2	2	4	1	2	4	5	1	2	2	5	1	4	1	1	2	3	3	3	5	4	5	5
Yes	47	Female	Non Arab	Fluent,	Yes	Bachelor’s degree	20	Independent pharmacy	Shopping center/shopping strip pharmacy	Yes	Yes	≥30 Patients	Pass by customers	Yes	Private consultation area	Yes, workflow/time/staff	Somewhat competent	1	5	2	2	1	5	1	2	3	5	3	2	1	2	3	4	5	3	2	4	4	5	4	4	5	5	4	5	5	5	5	5
Yes	31	Male	Non Arab	Fluent,	Yes	Bachelor’s degree	5	Chain/banner group pharmacy	Standalone community pharmacy	Yes	Yes	20–30 Patients	Regular customers	Yes	No private consultation area—no space to create one	Yes, workflow/not enough staff	Somewhat competent	4	4	2	3	4	2	3	3	4	4	1	3	2	3	3	4	4	3	4	4	5	4	4	4	4	4	3	5	4	5	5	5
Yes	27	Male	Non Arab	Fluent,	Yes	Bachelor’s degree	4	Chain/banner group pharmacy	Pharmacy next to Medical Centre	Yes	No	≥30 Patients	Both	Yes	Semiprivate consultation area	Yes, workflow/not enough staff	Neither competent nor incompetent	3	5	1	5	3	5	3	2	3	3	3	1	4	4	4	1	1	2	3	3	2	4	3	4	3	4	4	3	3	5	4	5
Yes	24	Female	Arab	Proficient	Yes	Bachelor’s degree	3	Chain/banner group pharmacy	Pharmacy next to Medical Centre	Yes	No	≥30 Patients	Regular customers	Yes	Semiprivate consultation area	Yes, workflow/not enough staff	Somewhat competent	4	4	3	4	2	3	3	3	4	4	3	4	3	2	4	4	4	3	4	4	5	4	5	4	4	4	4	3	4	4	3	3
Yes	37	Female	Arab	Fluent,	Yes	Bachelor’s degree	11	Chain/banner group pharmacy	Pharmacy next to Medical Centre	Yes	Yes	20–30 Patients	Regular customers	Yes	Semiprivate consultation area	Yes, workflow/not enough staff	Somewhat competent	3	3	4	5	4	5	5	4	4	5	4	5	4	4	3	3	3	3	3	4	3	4	5	4	5	5	5	3	3	4	3	2
Yes	28	Female	Non Arab	Fluent,	Yes	Bachelor’s degree	4	Independent pharmacy	Standalone community pharmacy	Yes	Yes	20–30 Patients	Pass by customers	Yes	Semiprivate consultation area	Yes, workflow/time/staff	Somewhat competent	3	1	2	5	3	4	1	3	3	3	1	4	3	1	3	4	3	4	3	4	2	3	4	4	3	4	3	4	3	4	5	5
Yes	40	Male	Non Arab	Proficient	Yes	Bachelor’s degree	15	Chain/banner group pharmacy	Standalone community pharmacy	Yes	Yes	≥30 Patients	Both	Yes	Semiprivate consultation area	Yes, workflow/not enough staff	Somewhat competent	3	4	4	4	5	2	4	4	4	3	3	4	4	3	3	3	3	2	4	4	3	4	4	4	4	3	4	4	3	4	4	3
Yes	30	Male	Non Arab	Proficient	Yes	Bachelor’s degree	5	Chain/banner group pharmacy	Pharmacy next to Medical Centre	Yes	Yes	20–30 Patients	Pass by customers	Yes	Semiprivate consultation area	Yes, workflow/time/staff	Somewhat competent	4	3	3	3	4	3	3	4	4	4	2	2	3	3	4	3	4	4	4	4	5	4	3	4	5	4	3	3	5	5	4	5
Yes	29	Male	Non Arab	Fluent,	Yes	Bachelor’s degree	8	Chain/banner group pharmacy	Standalone community pharmacy	Yes	Yes	20–30 Patients	Pass by customers	Yes	Semiprivate consultation area	Yes, workflow/not enough staff	Somewhat competent	4	3	3	3	4	3	4	4	3	4	3	3	3	4	3	4	3	4	3	3	4	3	4	2	5	5	3	4	5	4	3	3
Yes	35	Male	Non Arab	Conversational	Yes	Bachelor’s degree	8	Independent pharmacy	Standalone community pharmacy	Yes	Yes	≥30 Patients	Pass by customers	Yes	Semiprivate consultation area	Yes, workflow/time/staff	Somewhat competent	3	3	4	4	3	4	4	3	3	4	4	3	3	4	3	5	4	4	5	5	4	5	5	5	5	4	5	4	5	5	5	4
Yes	36	Male	Non Arab	Fluent,	Yes	Bachelor’s degree	6	Chain/banner group pharmacy	Standalone community pharmacy	Yes	Yes	≥30 Patients	Pass by customers	Yes	Semiprivate consultation area	Yes, workflow/not enough staff	Somewhat competent	3	4	3	4	3	4	3	4	3	4	4	3	3	4	4	4	3	3	4	4	3	4	4	4	3	3	4	4	4	5	5	5
Yes	29	Female	Non Arab	Fluent,	Yes	Bachelor’s degree	4	Chain/banner group pharmacy	Standalone community pharmacy	Yes	Yes	≥30 Patients	Pass by customers	Yes	Semiprivate consultation area	Yes, workflow/not enough staff	5competent	2	4	4	4	4	5	5	4	4	5	5	5	4	5	3	5	4	4	5	5	5	5	5	5	5	5	5	5	4	4	5	5
Yes	30	Female	Non Arab	Conversational	Yes	Bachelor’s degree	4	Chain/banner group pharmacy	Standalone community pharmacy	Yes	Yes	≥30 Patients	Pass by customers	Yes	Private consultation area	Yes, workflow/not enough staff	Somewhat competent	3	3	2	3	3	3	2	4	4	4	4	4	4	4	3	3	4	4	4	4	4	4	3	4	3	3	4	3	3	3	4	4
Yes	27	Male	Non Arab	Fluent,	Yes	Bachelor’s degree	3	Chain/banner group pharmacy	Standalone community pharmacy	Yes	Yes	≥30 Patients	Pass by customers	Yes	Semiprivate consultation area	Yes, workflow/not enough staff	Somewhat competent	3	3	3	3	4	4	3	3	4	4	3	3	4	3	3	4	4	3	3	3	4	4	3	3	3	3	3	3	4	3	3	3
Yes	30	Female	Arab	Conversational	Yes	Bachelor’s degree	5	Chain/banner group pharmacy	Standalone community pharmacy	Yes	Yes	≥30 Patients	Regular customers	Yes	Private consultation area	Yes, workflow/not enough staff	Somewhat competent	3	3	3	3	3	3	3	3	3	3	3	4	4	4	3	3	4	3	4	4	4	4	4	4	5	5	5	4	3	4	3	4
Yes	35	Female	Arab	Proficient	Yes	Bachelor’s degree	4	Independent pharmacy	Standalone community pharmacy	Yes	Yes	20–30 Patients	Pass by customers	Yes	No private consultation area—no space to create one	Yes, workflow/not enough staff	Neither competent nor incompetent	4	5	5	5	5	5	2	5	2	3	1	3	3	3	2	3	3	4	4	4	3	4	4	3	4	4	4	3	5	5	4	5
Yes	35	Female	Arab	Fluent,	Yes	Bachelor’s degree	4	Independent pharmacy	Standalone community pharmacy	Yes	Yes	20–30 Patients	Pass by customers	Yes	Semiprivate consultation area	Yes, workflow/not enough staff	Neither competent nor incompetent	3	4	3	4	4	4	4	4	4	5	4	5	4	5	4	3	4	4	4	3	5	3	5	5	2	3	3	4	4	5	5	5
Yes	33	Male	Non Arab	Fluent,	Yes	Bachelor’s degree	9	Chain/banner group pharmacy	Standalone community pharmacy	Yes	No	≥30 Patients	Pass by customers	Yes	Semiprivate consultation area	Yes, workflow/time/staff	Somewhat competent	2	3	2	5	5	5	2	5	5	5	1	5	4	4	3	3	4	4	4	4	3	4	3	3	3	4	4	3	4	4	3	3
Yes	25	Male	Non Arab	Conversational	Yes	Bachelor’s degree	1	Chain/banner group pharmacy	Standalone community pharmacy	No	Yes	20–30 Patients	Regular customers	Yes	Semiprivate consultation area	Yes, workflow/not enough staff	Somewhat competent	3	2	3	3	4	4	4	3	4	4	1	3	3	3	2	5	4	2	3	4	4	4	3	4	4	3	4	4	5	4	4	4
Yes	26	Male	Non Arab	Conversational	Yes	Bachelor’s degree	1	Chain/banner group pharmacy	Pharmacy next to Medical Centre	No	No	20–30 Patients	Pass by customers	Yes	Semiprivate consultation area	Yes, workflow/not enough staff	Neither competent nor incompetent	4	5	5	4	5	4	3	3	3	3	3	4	3	2	3	4	4	3	3	4	4	3	4	4	4	3	4	4	4	5	4	5
Yes	26	Male	Non Arab	Conversational	Yes	Bachelor’s degree	1	Chain/banner group pharmacy	Standalone community pharmacy	Yes	Yes	≥30 Patients	Pass by customers	Yes	Semiprivate consultation area	Yes, workflow/not enough staff	Somewhat competent	4	3	3	3	3	2	4	4	4	5	2	4	4	2	3	4	4	3	3	4	4	3	5	5	5	2	4	4	5	5	5	5
Yes	35	Female	Non Arab	Fluent,	Yes	Bachelor’s degree	10	Chain/banner group pharmacy	Pharmacy next to Medical Centre	Yes	Yes	≥30 Patients	Pass by customers	Yes	Semiprivate consultation area	Yes, workflow/time/staff	Somewhat competent	4	3	4	4	4	3	3	5	5	4	5	4	4	3	4	5	4	4	4	5	5	4	5	4	4	4	5	5	4	3	4	4
Yes	30	Female	Arab	Fluent,	Yes	Bachelor’s degree	7	Chain/banner group pharmacy	Standalone community pharmacy	Yes	No	≥30 Patients	Regular customers	Yes	Semiprivate consultation area	Yes, workflow/not enough staff	Somewhat competent	4	3	4	4	3	5	2	4	4	3	4	5	4	3	3	4	4	4	2	2	4	4	4	3	5	3	4	4	5	5	4	5
Yes	30	Female	Arab	Proficient	Yes	Master’s degree	3	Chain/banner group pharmacy	Standalone community pharmacy	Yes	Yes	≥30 Patients	Both	Yes	Semiprivate consultation area	Yes, workflow/time/staff	Somewhat competent	4	3	4	4	4	4	3	5	4	5	4	4	5	3	4	3	4	4	4	4	5	4	5	4	5	4	5	3	4	5	5	5
Yes	35	Female	Non Arab	Conversational	Yes	Bachelor’s degree	8	Independent pharmacy	Standalone community pharmacy	Yes	No	≥30 Patients	Pass by customers	Yes	Private consultation area	Yes, workflow/not enough staff	Somewhat competent	4	5	3	3	5	5	3	4	5	3	4	5	4	5	4	3	4	4	3	4	5	5	4	3	4	4	4	3	5	5	5	5
Yes	25	Female	Non Arab	Fluent,	Yes	Bachelor’s degree	2	Chain/banner group pharmacy	Standalone community pharmacy	Yes	Yes	≥30 Patients	Both	Yes	Semiprivate consultation area	Yes, workflow/time/staff	Somewhat competent	5	5	4	4	5	5	3	5	4	4	1	3	4	4	4	3	3	4	4	5	5	5	4	4	4	2	4	4	5	4	4	4
Yes	35	Male	Non Arab	Fluent,	Yes	Bachelor’s degree	12	Independent pharmacy	Standalone community pharmacy	Yes	No	≥30 Patients	Regular customers	Yes	No private consultation area—no space to create one	Yes, workflow/time/staff	Somewhat competent	4	5	3	4	4	5	3	4	4	4	2	4	4	4	4	2	2	2	4	2	2	4	4	4	4	4	2	2	3	3	3	3
Yes	26	Female	Non Arab	Conversational	Yes	Bachelor’s degree	1	Chain/banner group pharmacy	Pharmacy next to Medical Centre	No	No	≥30 Patients	Pass by customers	No	No private consultation area—no space to create one	No staff/No time	Somewhat competent	3	2	3	3	3	3	3	3	3	3	2	3	3	3	3	3	3	3	3	3	3	3	2	2	3	3	3	3	3	3	3	3
Yes	30	Female	Non Arab	Fluent,	Yes	Bachelor’s degree	3	Independent pharmacy	Standalone community pharmacy	Yes	Yes	≥30 Patients	Pass by customers	Yes	Semiprivate consultation area	Yes, workflow/not enough staff	5competent	3	4	4	4	5	5	5	5	5	5	5	4	5	5	3	2	4	4	4	3	5	4	3	4	4	4	3	4	5	5	5	5
Yes	29	Male	Non Arab	Fluent,	Yes	Bachelor’s degree	5	Chain/banner group pharmacy	Standalone community pharmacy	Yes	Yes	≥30 Patients	Both	Yes	Semiprivate consultation area	Yes, workflow/time/staff	Somewhat competent	5	5	1	1	5	5	4	1	1	1	1	1	5	1	2	2	1	2	3	3	5	5	5	5	5	5	1	1	4	4	5	5
Yes	29	Female	Arab	Fluent,	Yes	Bachelor’s degree	3	Chain/banner group pharmacy	Standalone community pharmacy	Yes	No	≥30 Patients	Both	Yes	Semiprivate consultation area	Yes, workflow/time/staff	Somewhat competent	5	5	1	5	5	5	4	5	5	5	5	5	5	1	5	5	4	4	4	4	4	4	4	4	5	5	5	3	3	4	4	4
Yes	36	Female	Arab	Fluent,	Yes	Bachelor’s degree	5	Independent pharmacy	Standalone community pharmacy	Yes	No	≥30 Patients	Both	Yes	Semiprivate consultation area	Yes, workflow/time/staff	5competent	1	5	1	3	2	2	1	5	5	5	1	1	1	1	2	2	1	1	2	3	5	3	4	4	5	4	1	1	5	5	5	5
Yes	27	Female	Non Arab	Fluent,	Yes	Bachelor’s degree	6 months	Chain/banner group pharmacy	Standalone community pharmacy	Yes	No	≥30 Patients	Both	Yes	No private consultation area—no space to create one	Yes, workflow/time/staff	Somewhat competent	1	2	5	5	2	2	1	5	5	2	1	2	1	5	2	1	1	1	3	3	5	4	4	4	5	4	1	1	4	4	4	4
Yes	26	Female	Non Arab	Fluent,	Yes	Bachelor’s degree	2	Chain/banner group pharmacy	Shopping center/shopping strip pharmacy	Yes	Yes	≥30 Patients	Pass by customers	Yes	Semiprivate consultation area	Yes, workflow/time/staff	5competent	1	5	5	1	1	5	1	1	1	1	1	1	1	5	1	1	1	1	3	3	5	5	5	5	5	5	1	1	5	5	5	5
Yes	35	Female	Arab	Fluent,	Yes	Bachelor’s degree	12	Independent pharmacy	Standalone community pharmacy	Yes	No	≥30 Patients	Both	Yes	Semiprivate consultation area	Yes, workflow/time/staff	Somewhat competent	2	5	5	1	1	5	1	1	1	1	1	1	2	5	1	1	1	1	1	5	5	5	5	5	5	5	1	1	5	5	5	5
Yes	44	Male	Non Arab	Conversational	Yes	Bachelor’s degree	25	Independent pharmacy	Standalone community pharmacy	Yes	No	≥30 Patients	Both	Yes	No private consultation area—no space to create one	Yes, workflow/time/staff	5competent	1	5	2	5	3	5	1	1	1	1	1	1	1	2	1	1	1	1	1	1	5	4	5	4	5	5	1	1	4	4	4	3
Yes	32	Male	Non Arab	Fluent,	Yes	Bachelor’s degree	5	Independent pharmacy	Standalone community pharmacy	Yes	No	≥30 Patients	Both	Yes	No private consultation area—no space to create one	Yes, workflow/time/staff	5competent	5	5	2	5	3	5	1	1	1	1	1	3	5	2	1	1	1	1	1	4	5	5	5	5	5	5	5	5	4	4	5	5
Yes	26	Male	Non Arab	Fluent,	Yes	Bachelor’s degree	3	Chain/banner group pharmacy	Standalone community pharmacy	Yes	No	≥30 Patients	Both	No	Semiprivate consultation area	Yes, workflow/time/staff	Somewhat competent	4	4	2	5	4	5	1	2	2	2	1	4	4	2	5	5	5	5	5	5	5	5	5	5	5	5	3	3	5	5	5	5
Yes	35	Male	Non Arab	Fluent,	Yes	Bachelor’s degree	8	Independent pharmacy	Pharmacy next to Medical Centre	Yes	Yes	≥30 Patients	Regular customers	Yes	Semiprivate consultation area	Yes, workflow/time/staff	5competent	4	4	1	5	4	5	1	2	2	2	1	4	4	1	4	4	2	2	4	4	5	5	5	5	5	5	5	5	5	5	4	4
Yes	36	Male	Non Arab	Fluent,	Yes	Bachelor’s degree	10	Independent pharmacy	Standalone community pharmacy	Yes	Yes	≥30 Patients	Both	Yes	Semiprivate consultation area	Yes, workflow/time/staff	Neither competent nor incompetent	3	3	1	2	5	5	5	2	2	3	1	1	3	1	3	4	3	3	4	4	5	4	3	4	5	4	2	2	4	3	3	4
Yes	35	Male	Non Arab	Conversational	Yes	Bachelor’s degree	6	Independent pharmacy	Standalone community pharmacy	Yes	Yes	≥30 Patients	Both	Yes	Semiprivate consultation area	Yes, workflow/not enough staff	Somewhat competent	5		1	5	5	5	4	3	2	2	1	4	5	2	3	2	2	2	2	3	3	2	3	3	2	2	3	3	4	4	4	4
Yes	36	Male	Non Arab	Conversational	Yes	Bachelor’s degree	7	Chain/banner group pharmacy	Standalone community pharmacy	Yes	Yes	≥30 Patients	Regular customers	Yes	Semiprivate consultation area	Yes, workflow/not enough staff	Somewhat competent	4	4	3	4	4	4	3	4	4	4	3	4	4	4	4	4	4	2	3	4	3	4	4	4	4	3	4	4	5	4	5	4
Yes	24	Female	Arab	Conversational	Yes	Bachelor’s degree	1	Chain/banner group pharmacy	Standalone community pharmacy	Yes	No	20–30 Patients	Both	Yes	Semiprivate consultation area	Yes, workflow/not enough staff	Somewhat competent	3	3	4	4	4	3	4	4	3	4	4	4	3	4	3	4	4	3	4	4	4	4	3	4	3	3	4	4	3	3	4	4
Yes	37	Female	Arab	Conversational	Yes	Bachelor’s degree	13	Independent pharmacy	Standalone community pharmacy	Yes	Yes	20–30 Patients	Regular customers	Yes	Semiprivate consultation area	Yes, workflow/not enough staff	Somewhat competent	3	4	4	3	4	4	2	3	3	3	1	3	4	3	3	4	4	3	3	4	5	5	5	4	5	5	4	4	5	5	5	5
Yes	32	Female	Arab	Fluent,	Yes	Bachelor’s degree	10	Independent pharmacy	Standalone community pharmacy	Yes	Yes	≥30 Patients	Both	Yes	No private consultation area—no space to create one	Yes, workflow/time/staff	Somewhat competent	4	3	4	3	4	4	4	3	4	4	3	4	4	4	3	4	4	4	4	4	4	4	4	3	3	4	4	4	4	3	3	4
Yes	26	Female	Arab	Fluent,	Yes	Bachelor’s degree	3	Independent pharmacy	Standalone community pharmacy	Yes	No	≥30 Patients	Both	Yes	Private consultation area	Yes, workflow/not enough staff	Somewhat competent	3	3	4	3	4	4	2	3	4	4	1	4	5	5	4	4	4	3	4	5	5	4	4	5	4	5	4	4	4	4	4	3
Yes	40	Male	Arab	Conversational	Yes	Bachelor’s degree	15	Chain/banner group pharmacy	Standalone community pharmacy	Yes	No	≥30 Patients	Pass by customers	Yes	Semiprivate consultation area	No staff/No time	Somewhat competent	5	5	4	4	5	3	2	4	4	3	5	4	5	4	3	4	3	5	5	4	5	4	4	5	4	4	4	4	5	5	5	4
Yes	30	Female	Arab	Fluent,	Yes	Bachelor’s degree	7	Independent pharmacy	Standalone community pharmacy	Yes	No	20–30 Patients	Pass by customers	Yes	Semiprivate consultation area	Yes, workflow/time/staff	Neither competent nor incompetent	4	3	4	4	5	5	5	4	5	5	5	4	4	2	4	4	3	4	4	4	5	4	4	4	3	4	3	4	4	5	5	5
Yes	35	Female	Arab	Proficient	Yes	Bachelor’s degree	6	Independent pharmacy	Standalone community pharmacy	Yes	No	≥30 Patients	Pass by customers	Yes	Semiprivate consultation area	Yes, workflow/time/staff	Somewhat competent	5	5	1	5	5	3	2	2	3	4	3	5	2	5	4	5	5	4	3	5	4	3	5	5	4	5	5	4	5	5	5	5
Yes	30	Male	Non Arab	Conversational	Yes	Diploma	7	Chain/banner group pharmacy	Standalone community pharmacy	Yes	Yes	≥30 Patients	Pass by customers	Yes	Semiprivate consultation area	Yes, workflow/time/staff	Neither competent nor incompetent	4	5	5	4	4	4	5	4	5	5	4	4	4	4	4	4	5	4	3	4	4	4	5	5	4	4	5	5	3	4	3	4
Yes	27	Female	Arab	Fluent,	Yes	Bachelor’s degree	2	Chain/banner group pharmacy	Standalone community pharmacy	Yes	Yes	≥30 Patients	Regular customers	Yes	Semiprivate consultation area	Yes, workflow/not enough staff	Neither competent nor incompetent	5	5	5	5	5	5	4	5	5	3	1	4	4	4	3	3	3	3	3	3	3	3	3	3	3	3	3	3	4	3	3	3
Yes	27	Male	Non Arab	Conversational	Yes	Bachelor’s degree	3	Chain/banner group pharmacy	Pharmacy next to Medical Centre	Yes	Yes	≥30 Patients	Regular customers	Yes	Semiprivate consultation area	Yes, workflow/not enough staff	Somewhat competent	3	4	4	3	4	4	2	2	3	4	3	4	5	2	3	4	4	4	3	4	4	3	3	4	4	3	3	4	3	4	3	4
Yes	30	Female	Arab	Fluent,	Yes	Bachelor’s degree	8	Chain/banner group pharmacy	Pharmacy next to Medical Centre	Yes	No	≥30 Patients	Pass by customers	Yes	Semiprivate consultation area	Yes, workflow/time/staff	Somewhat competent	2	3	1	3	3	4	2	4	4	4	3	4	4	4	3	3	4	5	2	4	5	4	4	4	5	5	4	5	4	4	4	5
Yes	34	Female	Arab	Conversational	Yes	Bachelor’s degree	11	Independent pharmacy	Standalone community pharmacy	Yes	No	≥30 Patients	Pass by customers	Yes	Semiprivate consultation area	No staff/No time	Somewhat competent	5	5	4	5	5	5	1	3	5	5	2	5	3	4	4	4	3	4	4	3	3	4	4	4	3	4	4	4	4	4	4	5
Yes	34	Male	Non Arab	Conversational	Yes	Bachelor’s degree	10	Chain/banner group pharmacy	Standalone community pharmacy	Yes	Yes	20–30 Patients	Pass by customers	Yes	Semiprivate consultation area	Yes, workflow/not enough staff	Somewhat competent	5	5	1	5	5	5	1	3	5	5	5	5	3	4	3	4	4	3	4	4	4	4	3	4	4	4	3	3	3	4	4	3
Yes	50	Male	Non Arab	Proficient	Yes	Bachelor’s degree	23	Chain/banner group pharmacy	Shopping center/shopping strip pharmacy	Yes	Yes	≥30 Patients	Both	Yes	Semiprivate consultation area	Yes, workflow/not enough staff	5competent	5	5	5	5	4	5	5	4	5	5	5	5	5	5	4	5	4	5	4	5	5	5	4	5	5	5	4	5	4	5	5	5
Yes	29	Female	Arab	Conversational	Yes	Bachelor’s degree	6	Chain/banner group pharmacy	Standalone community pharmacy	Yes	Yes	20–30 Patients	Pass by customers	Yes	No private consultation area—no space to create one	Yes, workflow/not enough staff	Neither competent nor incompetent	4	4	4	3	4	4	4	4	4	3	3	4	4	4	4	4	3	3	4	4	4	3	3	4	4	3	4	4	4	4	3	3
Yes	29	Female	Arab	Conversational	Yes	Bachelor’s degree	6	Chain/banner group pharmacy	Standalone community pharmacy	Yes	Yes	≥30 Patients	Pass by customers	Yes	Semiprivate consultation area	Yes, workflow/time/staff	Neither competent nor incompetent	4	4	4	3	3	4	3	4	4	3	4	4	3	4	4	4	3	3	4	4	3	3	4	4	3	4	4	3	3	4	4	3
Yes	29	Female	Arab	Conversational	Yes	Bachelor’s degree	6	Chain/banner group pharmacy	Shopping center/shopping strip pharmacy	Yes	No	≥30 Patients	Regular customers	Yes	Semiprivate consultation area	Yes, workflow/not enough staff	Somewhat competent	3	4	3	4	4	3	4	4	3	3	4	4	4	3	4	3	4	3	4	3	4	3	3	3	4	4	3	3	3	4	3	4
Yes	28	Male	Non Arab	Conversational	Yes	Bachelor’s degree	5	Chain/banner group pharmacy	Standalone community pharmacy	Yes	Yes	≥30 Patients	Pass by customers	No	Semiprivate consultation area	Yes, workflow/not enough staff	Neither competent nor incompetent	3	4	3	3	4	4	4	3	4	4	4	3	3	4	4	3	4	5	4	5	2	4	4	4	3	4	4	4	4	3	4	3
Yes	32	Male	Non Arab	Conversational	Yes	Bachelor’s degree	7	Chain/banner group pharmacy	Shopping center/shopping strip pharmacy	Yes	Yes	≥30 Patients	Pass by customers	Yes	Semiprivate consultation area	Yes, workflow/time/staff	Neither competent nor incompetent	2	5	4	5	5	5	1	1	1	5	1	1	3	3	3	3	3	3	3	3	3	3	3	3	3	3	3	3	3	3	3	3
Yes	31	Female	Arab	Fluent,	Yes	Bachelor’s degree	5	Chain/banner group pharmacy	Standalone community pharmacy	Yes	No	≥30 Patients	Pass by customers	Yes	Semiprivate consultation area	Yes, workflow/not enough staff	Somewhat competent	3	4	4	4	3	3	4	4	4	4	4	3	3	4	3	4	4	3	3	4	4	4	4	4	4	4	3	3	3	4	4	4
Yes	27	Male	Non Arab	Conversational	Yes	Bachelor’s degree	3	Chain/banner group pharmacy	Shopping center/shopping strip pharmacy	Yes	No	≥30 Patients	Pass by customers	Yes	No private consultation area—no space to create one	No staff/No time	Somewhat incompetent	3	4	3	3	4	4	3	3	4	3	4	4	3	3	3	4	4	4	3	4	4	3	4	4	4	4	4	4	3	3	4	4
Yes	41	Male	Non Arab	Proficient	Yes	Bachelor’s degree	20	Chain/banner group pharmacy	Standalone community pharmacy	Yes	No	≥30 Patients	Pass by customers	Yes	Semiprivate consultation area	Yes, workflow/not enough staff	Neither competent nor incompetent	3	4	4	4	3	4	4	3	4	3	3	3	4	3	4	3	4	4	3	3	2	4	2	2	3	3	3	3	3	4	3	3
Yes	34	Male	Non Arab	Fluent,	Yes	Bachelor’s degree	10	Chain/banner group pharmacy	Standalone community pharmacy	Yes	No	≥30 Patients	Pass by customers	No	Private consultation area	No staff/No time	Neither competent nor incompetent	2	2	1	3	2	2	1	1	2	3	4	3	1	2	2	3	2	3	3	2	3	3	2	3	3	3	2	2	3	5	5	5
Yes	42	Male	Non Arab	Conversational	Yes	Bachelor’s degree	17	Chain/banner group pharmacy	Pharmacy next to Medical Centre	Yes	No	20–30 Patients	Regular customers	Yes	Semiprivate consultation area	Yes, workflow/not enough staff	Somewhat competent	5	5	1	1	5	5	5	4	5	1	1	1	2	1	3	4	5	3	5	3	5	5	5	5	5	5	5	5	4	4	5	5
Yes	32	Male	Non Arab	Conversational	Yes	Bachelor’s degree	4	Independent pharmacy	Standalone community pharmacy	Yes	No	≥30 Patients	Both	No	Private consultation area	Yes, workflow/time/staff	Somewhat competent	3	5	2	1	1	5	5	1	1	2	1	4	3	1	4	4	3	4	4	3	5	5	2	3	5	5	5	5	4	3	4	4
Yes	28	Female	Arab	Fluent,	Yes	Bachelor’s degree	2	Independent pharmacy	Standalone community pharmacy	Yes	No	≥30 Patients	Both	Yes	Private consultation area	Yes, workflow/time/staff	Somewhat competent	4	3	4	4	5	5	2	5	5	5	2	1	4	4	4	5	4	5	5	5	5	4	5	5	5	4	3	4	5	5	5	5
Yes	26	Male	Non Arab	Conversational	Yes	Bachelor’s degree	1	Chain/banner group pharmacy	Shopping center/shopping strip pharmacy	Yes	No	≥30 Patients	Pass by customers	No	Semiprivate consultation area	Yes, workflow/not enough staff	Neither competent nor incompetent	1	5	2	5	2	5	1	4	5	1	5	3	3	3	2	2	3	1	2	3	5	2	3	4	5	5	3	4	3	4	4	5
Yes	31	Male	Non Arab	Conversational	Yes	Bachelor’s degree	7	Chain/banner group pharmacy	Standalone community pharmacy	Yes	No	≥30 Patients	Pass by customers	Yes	Semiprivate consultation area	Yes, workflow/not enough staff	5competent	5	5	1	5	1	5	5	4	5	1	1	5	2	1	4	5	4	5	5	4	5	5	4	3	4	5	5	4	4	4	5	5
Yes	35	Male	Non Arab	Conversational	Yes	Bachelor’s degree	12	Chain/banner group pharmacy	Shopping center/shopping strip pharmacy	Yes	No	≥30 Patients	Pass by customers	Yes	Semiprivate consultation area	Yes, workflow/time/staff	Neither competent nor incompetent	4	4	5	5	5	4	5	5	5	5	4	4	5	4	4	5	4	5	2	3	3	4	3	4	4	3	4	4	4	3	4	3
Yes	23	Female	Arab	Conversational	Yes	Bachelor’s degree	1	Chain/banner group pharmacy	Standalone community pharmacy	Yes	No	≥30 Patients	Regular customers	Yes	Semiprivate consultation area	Yes, workflow/time/staff	Somewhat competent	4	5	3	5	5	5	1	3	4	4	4	5	4	3	2	2	2	2	4	1	5	5	5	5	5	5	1	1	4	4	5	5
Yes	30	Female	Arab	Fluent,	Yes	Bachelor’s degree	5	Chain/banner group pharmacy	Standalone community pharmacy	Yes	No	≥30 Patients	Both	Yes	No private consultation area—no space to create one	Yes, workflow/time/staff	Neither competent nor incompetent	4	5	2	2	2	4	4	2	2	2	2	3	4	2	2	2	1	2	3	3	4	4	4	4	4	5	1	1	4	4	4	4
Yes	45	Male	Arab	Conversational	Yes	Diploma	3	Chain/banner group pharmacy	Standalone community pharmacy	Yes	Yes	20–30 Patients	Pass by customers	Yes	Semiprivate consultation area	Yes, workflow/time/staff	5competent	2	4	4	3	3	3	4	3	2	4	4	4	4	3	3	3	3	3	4	4	4	4	3	4	4	4	4	3	3	4	4	5
Yes	34	Male	Non Arab	Fluent,	Yes	Bachelor’s degree	35	Chain/banner group pharmacy	Standalone community pharmacy	Yes	Yes	20–30 Patients	Both	Yes	Private consultation area	Yes, workflow/not enough staff	Somewhat incompetent	4	4	3	3	4	4	3	3	3	4	4	4	3	4	1	1	3	2	2	1	2	4	4	4	4	5	4	3	4	4	4	3
Yes	23	Female	Arab	Fluent,	Yes	Bachelor’s degree	2	Independent pharmacy	Standalone community pharmacy	No	Yes	<20 Patients	Pass by customers	Yes	Semiprivate consultation area	Yes, workflow/not enough staff	Neither competent nor incompetent	4	3	4	4	4	4	4	4	4	4	4	4	4	4	3	3	2	2	4	4	4	4	3	3	3	4	4	3	2	3	3	4
Yes	45	Male	Non Arab	Conversational	Yes	Bachelor’s degree	12	Chain/banner group pharmacy	Standalone community pharmacy	Yes	Yes	20–30 Patients	Pass by customers	Yes	Semiprivate consultation area	Yes, workflow/not enough staff	Somewhat competent	4	4	4	3	4	4	5	5	5	5	5	5	4	5	5	4	5	5	5	5	5	5	5	5	5	2	1	1	5	3	4	5
Yes	28	Male	Arab	Proficient	Yes	Bachelor’s degree	7	Independent pharmacy	Standalone community pharmacy	Yes	No	<20 Patients	Regular customers	Yes	Semiprivate consultation area	Yes, workflow/not enough staff	Somewhat incompetent	4	3	3	4	4	4	4	4	4	4	4	4	3	4	4	4	3	4	4	4	3	4	4	5	5	5	2	3	5	5	5	5
Yes	30	Female	Arab	Fluent,	Yes	Bachelor’s degree	8	Chain/banner group pharmacy	Standalone community pharmacy	Yes	No	<20 Patients	Regular customers	Yes	Semiprivate consultation area	Yes, workflow/time/staff	Somewhat competent	4	5	2	2	2	4	4	4	4	4	4	4	4	2	3	2	2	2	2	2	5	5	5	5	5	5	5	5	4	4	2	5
Yes	35	Male	Non Arab	Fluent,	Yes	Bachelor’s degree	13	Chain/banner group pharmacy	Standalone community pharmacy	Yes	Yes	20–30 Patients	Regular customers	Yes	No private consultation area—no space to create one	Yes, workflow/not enough staff	5incompetent	5	5	2	3	3	3	3	2	2	3	2	3	3	3	2	2	2	2	2	2	2	2	2	2	2	2	2	2	4	4	2	2
Yes	25	Female	Arab	Conversational	Yes	Bachelor’s degree	2	Chain/banner group pharmacy	Standalone community pharmacy	Yes	No	<20 Patients	Both	No	No private consultation area—no space to create one	Yes, workflow/time/staff	Neither competent nor incompetent	1	5	5	5	5	4	1	3	4	3	1	5	4	5	2	1	1	2	3	3	5	3	5	5	5	5	1	2	4	4	5	5
Yes	39	Female	Non Arab	Fluent,	Yes	Bachelor’s degree	15	Chain/banner group pharmacy	Standalone community pharmacy	Yes	No	<20 Patients	Both	Yes	Semiprivate consultation area	Yes, workflow/time/staff	5incompetent	3	2	3	2	2	2	2	2	3	2	3	2	4	4	4	2	3	2	2	3	2	3	3	3	2	3	2	2	4	4	4	4
Yes	27	Female	Arab	Fluent,	Yes	Bachelor’s degree	5	Chain/banner group pharmacy	Standalone community pharmacy	Yes	Yes	<20 Patients	Both	Yes	No private consultation area—no space to create one	Yes, workflow/not enough staff	Somewhat incompetent	4	4	4	4	4	4	4	4	4	4	4	5	3	4	3	4	4	3	3	3	4	4	4	3	3	4	3	4	5	4	4	5
Yes	35	Female	Arab	Fluent,	Yes	Bachelor’s degree	11	Chain/banner group pharmacy	Standalone community pharmacy	Yes	Yes	<20 Patients	Both	Yes	Semiprivate consultation area	Yes, workflow/not enough staff	5incompetent	4	3	2	3	3	4	4	4	4	3	4	4	4	4	4	4	3	4	4	3	4	4	4	3	4	4	4	3	3	4	4	4
Yes	24	Female	Arab	Fluent,	Yes	Bachelor’s degree	1	Chain/banner group pharmacy	Standalone community pharmacy	Yes	No	≥30 Patients	Regular customers	Yes	No private consultation area—no space to create one	Yes, workflow/time/staff	Neither competent nor incompetent	4	1	1	3	3	3	3	3	3	3	3	2	4	1	3	4	3	4	3	2	5	4	4	4	4	4	3	4	3	4	3	2
Yes	29	Female	Arab	Fluent,	Yes	Bachelor’s degree	7	Chain/banner group pharmacy	Standalone community pharmacy	Yes	Yes	20–30 Patients	Both	Yes	Semiprivate consultation area	Yes, workflow/time/staff	Neither competent nor incompetent	3	3	4	3	4	4	4	4	4	3	3	4	4	4	3	4	4	3	3	3	3	4	4	3	4	4	4	4	3	4	4	4
Yes	38	Male	Arab	Fluent,	Yes	Bachelor’s degree	10	Independent pharmacy	Standalone community pharmacy	Yes	Yes	<20 Patients	Both	Yes	Semiprivate consultation area	Yes, workflow/not enough staff	5incompetent	4	4	3	4	3	4	3	4	4	2	3	4	3	3	3	4	2	4	3	2	2	4	3	2	4	3	4	2	4	2	3	4
Yes	42	Male	Non Arab	Fluent,	Yes	Bachelor’s degree	15	Chain/banner group pharmacy	Standalone community pharmacy	Yes	Yes	20–30 Patients	Both	Yes	Semiprivate consultation area	Yes, workflow/not enough staff	5incompetent	4	2	3	4	3	4	3	4	4	3	4	4	3	4	4	4	4	4	4	3	4	4	4	4	4	4	4	4	4	3	4	4
Yes	34	Male	Non Arab	Conversational	Yes	Bachelor’s degree	12	Independent pharmacy	Standalone community pharmacy	Yes	No	20–30 Patients	Both	Yes	Semiprivate consultation area	Yes, workflow/time/staff	Neither competent nor incompetent	2	5	2	2	2	4	2	2	2	2	2	3	2	2	2	2	2	1	3	3	5	3	4	4	5	5	1	1	3	5	5	4
Yes	38	Female	Arab	Fluent,	Yes	Bachelor’s degree	10	Chain/banner group pharmacy	Standalone community pharmacy	Yes	Yes	20–30 Patients	Both	Yes	Semiprivate consultation area	Yes, workflow/not enough staff	Somewhat incompetent	2	2	2	4	4	2	3	3	3	4	3	4	2	2	2	3	3	3	2	4	4	4	3	4	3	3	4	4	3	3	4	4
Yes	33	Male	Non Arab	Fluent,	Yes	Bachelor’s degree	10	Chain/banner group pharmacy	Standalone community pharmacy	Yes	No	<20 Patients	Regular customers	Yes	No private consultation area—no space to create one	Yes, workflow/time/staff	Somewhat competent	1	5	1	5	5	5	5	5	5	2	4	5	1	1	5	3	2	2	3	3	5	2	5	5	5	5	2	1	5	5	5	5
Yes	33	Male	Non Arab	Conversational	Yes	Bachelor’s degree	10	Independent pharmacy	Shopping center/shopping strip pharmacy	Yes	No	<20 Patients	Both	Yes	No private consultation area—no space to create one	Yes, workflow/time/staff	Neither competent nor incompetent	3	3	4	3	4	3	3	3	3	4	4	4	3	4	4	4	3	1	3	3	5	5	4	5	5	4	3	2	3	3	4	3
Yes	45	Male	Arab	Basic	Yes	Bachelor’s degree	15	Chain/banner group pharmacy	Standalone community pharmacy	Yes	Yes	20–30 Patients	Both	Yes	Semiprivate consultation area	Yes, workflow/not enough staff	5incompetent	2	3	4	3	3	3	3	2	2	3	3	3	3	2	3	3	3	4	4	2	4	3	3	2	3	3	3	3	2	2	3	3
Yes	30	Female	Arab	Fluent,	Yes	Bachelor’s degree	7	Chain/banner group pharmacy	Standalone community pharmacy	Yes	No	20–30 Patients	Both	Yes	Semiprivate consultation area	Yes, workflow/not enough staff	5incompetent	3	4	4	3	3	4	4	3	4	4	3	3	3	3	3	4	3	4	3	3	3	4	4	4	3	3	4	3	3	4	4	4
Yes	34	Male	Arab	Conversational	Yes	Bachelor’s degree	3	Chain/banner group pharmacy	Standalone community pharmacy	Yes	Yes	<20 Patients	Pass by customers	Yes	Semiprivate consultation area	Yes, workflow/not enough staff	Somewhat incompetent	5	5	5	5	5	3	3	4	3	2	3	4	3	3	4	4	3	3	4	4	3	4	4	4	5	5	4	2	4	5	5	4
Yes	37	Female	Arab	Fluent,	Yes	Bachelor’s degree	11	Chain/banner group pharmacy	Standalone community pharmacy	Yes	Yes	20–30 Patients	Both	Yes	Semiprivate consultation area	Yes, workflow/not enough staff	5incompetent	3	4	3	4	3	4	3	3	4	3	4	3	4	4	3	4	3	4	3	3	4	3	4	4	4	4	3	3	4	4	3	3
Yes	39	Male	Non Arab	Fluent,	Yes	Bachelor’s degree	11	Independent pharmacy	Standalone community pharmacy	Yes	Yes	20–30 Patients	Both	Yes	Semiprivate consultation area	Yes, workflow/not enough staff	5incompetent	3	4	4	3	4	4	4	3	3	4	3	4	4	4	4	3	3	3	3	3	3	3	3	3	3	3	3	3	3	4	4	3
Yes	38	Male	Arab	Fluent,	Yes	Bachelor’s degree	12	Chain/banner group pharmacy	Standalone community pharmacy	Yes	Yes	20–30 Patients	Both	Yes	Semiprivate consultation area	Yes, workflow/time/staff	Neither competent nor incompetent	3	2	2	3	2	3	2	3	2	3	3	3	2	2	3	4	3	2	2	2	2	2	2	2	2	3	3	2	3	3	3	3
Yes	39	Female	Arab	Fluent,	Yes	Bachelor’s degree	14	Chain/banner group pharmacy	Standalone community pharmacy	Yes	Yes	20–30 Patients	Both	Yes	Semiprivate consultation area	Yes, workflow/time/staff	Somewhat competent	4	4	3	3	4	4	3	4	3	4	3	4	5	3	3	4	4	3	4	4	4	3	4	4	4	4	3	3	4	4	4	4
Yes	27	Male	Arab	Fluent,	Yes	Bachelor’s degree	5	Chain/banner group pharmacy	Standalone community pharmacy	Yes	Yes	20–30 Patients	Both	Yes	Semiprivate consultation area	Yes, workflow/time/staff	5competent	4	4	4	4	4	4	4	3	3	3	4	4	4	4	4	4	4	4	3	4	4	4	3	3	3	4	4	4	4	4	4	4
Yes	33	Female	Arab	Fluent,	Yes	Bachelor’s degree	8	Independent pharmacy	Standalone community pharmacy	Yes	Yes	20–30 Patients	Both	Yes	Semiprivate consultation area	Yes, workflow/time/staff	Neither competent nor incompetent	3	2	5	3	3	3	5	4	4	4	4	4	4	4	3	4	3	4	3	4	3	4	3	3	4	4	3	4	4	3	4	3
Yes	37	Male	Non Arab	Fluent,	Yes	Bachelor’s degree	9	Independent pharmacy	Standalone community pharmacy	Yes	Yes	20–30 Patients	Both	No	Semiprivate consultation area	Yes, workflow/not enough staff	Somewhat competent	3	4	3	3	4	3	4	3	3	4	4	3	4	3	4	4	3	4	4	3	4	4	4	3	3	4	3	4	4	3	4	3
Yes	35	Male	Non Arab	Fluent,	Yes	Bachelor’s degree	9	Independent pharmacy	Standalone community pharmacy	Yes	Yes	20–30 Patients	Both	Yes	Semiprivate consultation area	Yes, workflow/not enough staff	Somewhat competent	4	3	4	4	3	4	3	4	4	4	4	4	4	4	4	4	4	4	4	3	4	4	4	4	4	4	4	4	2	2	3	3
Yes	30	Female	Arab	Fluent,	Yes	Bachelor’s degree	9	Independent pharmacy	Standalone community pharmacy	Yes	Yes	20–30 Patients	Both	Yes	Semiprivate consultation area	Yes, workflow/not enough staff	Somewhat competent	3	3	4	4	4	4	4	4	4	3	4	4	4	4	3	3	4	4	4	4	4	4	3	4	4	4	4	4	4	4	3	3
Yes	31	Male	Arab	Fluent,	Yes	Bachelor’s degree	9	Independent pharmacy	Standalone community pharmacy	Yes	Yes	20–30 Patients	Both	Yes	Semiprivate consultation area	Yes, workflow/not enough staff	Somewhat competent	3	4	4	3	4	4	4	4	4	4	3	4	4	4	4	4	4	4	4	4	4	4	4	4	4	3	4	4	4	4	4	4
Yes	31	Male	Arab	Fluent,	Yes	Bachelor’s degree	11	Chain/banner group pharmacy	Standalone community pharmacy	Yes	Yes	20–30 Patients	Both	Yes	Semiprivate consultation area	Yes, workflow/time/staff	Somewhat competent	3	3	3	3	4	4	3	4	4	3	4	4	4	4	4	4	3	3	4	4	4	3	4	3	3	4	4	3	4	4	4	4
Yes	45	Female	Non Arab	Fluent,	Yes	Bachelor’s degree	20	Independent pharmacy	Standalone community pharmacy	Yes	No	≥30 Patients	Pass by customers	Yes	Semiprivate consultation area	Yes, workflow/not enough staff	Neither competent nor incompetent	5	5	5	5	5	5	5	2	5	3	3	4	5	5	3	4	4	3	4	3	4	4	4	4	5	5	4	5	4	5	5	5
Yes	30	Female	Non Arab	Conversational	Yes	Bachelor’s degree	2	Chain/banner group pharmacy	Standalone community pharmacy	Yes	No	≥30 Patients	Pass by customers	Yes	Semiprivate consultation area	Yes, workflow/not enough staff	Neither competent nor incompetent	5	5	5	5	5	5	2	4	4	3	4	5	5	5	5	4	4	4	4	4	5	5	5	5	2	3	4	3	3	4	3	4
Yes	34	Female	Non Arab	Fluent,	Yes	Bachelor’s degree	3	Independent pharmacy	Pharmacy next to Medical Centre	Yes	No	20–30 Patients	Pass by customers	Yes	Semiprivate consultation area	Yes, workflow/not enough staff	Somewhat competent	1	4	5	5	1	4	1	1	1	1	1	1	1	4	2	2	2	3	3	3	4	4	3	3	4	3	4	3	3	3	3	5
Yes	32	Male	Non Arab	Conversational	Yes	Bachelor’s degree	7	Independent pharmacy	Standalone community pharmacy	Yes	No	20–30 Patients	Regular customers	Yes	No private consultation area—no space to create one	Yes, workflow/time/staff	Neither competent nor incompetent	5	5	2	2	5	5	5	2	5	3	2	3	4	3	2	3	1	2	2	5	2	2	3	3	3	3	3	4	4	3	4	5
Yes	27	Female	Non Arab	Fluent,	Yes	Bachelor’s degree	3 months	Independent pharmacy	Standalone community pharmacy	Yes	No	<20 Patients	Regular customers	Yes	Semiprivate consultation area	Yes, workflow/not enough staff	Somewhat competent	1	5	2	5	1	5	1	1	2	3	1	1	1	2	1	2	1	1	5	5	5	5	5	5	5	5	1	1	5	5	5	5
Yes	27	Female	Non Arab	Fluent,	Yes	PhD	1	Independent pharmacy	Pharmacy next to Medical Centre	Yes	Yes	<20 Patients	Both	Yes	Semiprivate consultation area	Yes, workflow/time/staff	Neither competent nor incompetent	1	5	2	5	1	5	1	2	3	1	1	1	1	2	5	4	4	5	5	5	5	5	5	5	5	5	5	5	4	4	5	5
Yes	27	Female	Non Arab	Proficient	Yes	PhD	5	Independent pharmacy	Standalone community pharmacy	Yes	No	20–30 Patients	Both	Yes	No private consultation area—no space to create one	No staff/No time	5competent	1	3	1	3	1	5	1	3	2	3	2	2	1	1	3	2	2	3	2	3	2	3	3	3	3	3	4	3	5	5	5	5
Yes	37	Male	Non Arab	Fluent,	Yes	PhD	5	Independent pharmacy	Standalone community pharmacy	Yes	No	≥30 Patients	Both	Yes	Private consultation area	Yes, workflow/time/staff	Somewhat competent	1	5	2	1	5	5	3	4	4	3	2	5	1	5	3	2	2	2	4	4	4	4	5	5	5	5	3	2	5	5	5	5
Yes	35	Male	Non Arab	Fluent,	Yes	PhD	7	Chain/banner group pharmacy	Shopping center/shopping strip pharmacy	Yes	Yes	20–30 Patients	Both	Yes	Semiprivate consultation area	Yes, workflow/not enough staff	Somewhat competent	1	5	2	1	5	5	3	4	4	3	2	3	1	2	3	4	2	3	4	3	5	3	4	4	5	5	2	2	5	4	4	4
Yes	34	Male	Non Arab	Fluent,	Yes	PhD	7	Independent pharmacy	Standalone community pharmacy	Yes	Yes	<20 Patients	Regular customers	Yes	Semiprivate consultation area	Yes, workflow/not enough staff	Neither competent nor incompetent	3	2	2	2	2	2	3	3	3	3	3	3	3	4	2	3	3	3	3	3	2	3	4	4	5	5	1	1	5	5	5	5
Yes	27	Male	Non Arab	Fluent,	Yes	PhD	45	Chain/banner group pharmacy	Standalone community pharmacy	Yes	Yes	20–30 Patients	Regular customers	Yes	Semiprivate consultation area	Yes, workflow/time/staff	Somewhat competent	4	4	4	4	4	3	4	4	4	4	4	4	4	4	3	5	5	4	4	5	5	5	5	5	5	5	5	5	4	4	4	5
Yes	38	Male	Non Arab	Fluent,	Yes	PhD	8	Independent pharmacy	Pharmacy next to Medical Centre	Yes	Yes	20–30 Patients	Both	Yes	No private consultation area—no space to create one	Yes, workflow/time/staff	5competent	3	4	4	4	4	4	3	3	3	3	3	4	4	4	3	3	4	4	3	4	3	4	3	4	4	4	2	2	5	4	5	4
Yes	29	Female	Non Arab	Conversational	Yes	Bachelor’s degree	4	Chain/banner group pharmacy	Standalone community pharmacy	Yes	No	≥30 Patients	Pass by customers	No	Semiprivate consultation area	Yes, workflow/not enough staff	Somewhat competent	2	5	3	3	4	5	1	5	3	2	1	1	2	1	3	4	4	4	4	3	2	2	2	3	4	4	4	4	5	4	3	3
Yes	26	Female	Non Arab	Conversational	Yes	Bachelor’s degree	1	Chain/banner group pharmacy	Standalone community pharmacy	No	No	≥30 Patients	Pass by customers	Yes	Semiprivate consultation area	Yes, workflow/not enough staff	Neither competent nor incompetent	5	5	2	3	2	5	5	2	4	2	2	1	1	2	3	4	4	3	3	4	3	4	3	3	3	3	3	3	4	4	4	4
Yes	35	Male	Non Arab	Basic	Yes	Bachelor’s degree	6	Chain/banner group pharmacy	Standalone community pharmacy	Yes	No	≥30 Patients	Pass by customers	Yes	Semiprivate consultation area	Yes, workflow/not enough staff	Somewhat incompetent	1	1	2	5	5	5	5	1	5	3	1	5	4	5	3	4	3	3	4	4	4	4	3	3	4	3	4	4	3	3	4	5
Yes	30	Male	Non Arab	Conversational	Yes	Bachelor’s degree	2	Chain/banner group pharmacy	Pharmacy next to Medical Centre	Yes	No	20–30 Patients	Both	Yes	Semiprivate consultation area	Yes, workflow/time/staff	Somewhat competent	5	5	2	5	5	5	1	2	5	1	1	2	1	2	3	3	5	4	4	4	4	4	3	3	4	4	4	3	3	3	4	4
Yes	31	Female	Arab	Conversational	Yes	Bachelor’s degree	10	Independent pharmacy	Standalone community pharmacy	Yes	No	≥30 Patients	Pass by customers	Yes	No private consultation area—no space to create one	Yes, workflow/time/staff	Somewhat competent	3	5	4	5	5	2	5	5	5	3	4	3	1	3	3	4	4	4	4	4	4	3	3	4	4	3	4	4	3	4	4	4
Yes	30	Female	Arab	Fluent,	Yes	Bachelor’s degree	8	Independent pharmacy	Standalone community pharmacy	Yes	No	≥30 Patients	Both	No	Semiprivate consultation area	Yes, workflow/time/staff	Neither competent nor incompetent	2	5	2	5	5	5	1	4	4	2	1	5	3	4	3	3	4	4	4	5	5	5	3	3	4	4	5	5	4	4	4	5
Yes	31	Female	Non Arab	Conversational	Yes	Bachelor’s degree	8	Chain/banner group pharmacy	Shopping center/shopping strip pharmacy	Yes	No	≥30 Patients	Pass by customers	Yes	Semiprivate consultation area	Yes, workflow/not enough staff	Neither competent nor incompetent	3	3	4	5	4	5	1	2	3	3	1	2	3	2	3	2	3	3	4	3	4	4	3	4	4	3	3	4	3	4	4	4
Yes	30	Male	Non Arab	Basic	Yes	Bachelor’s degree	5	Chain/banner group pharmacy	Standalone community pharmacy	Yes	No	≥30 Patients	Regular customers	Yes	Semiprivate consultation area	Yes, workflow/not enough staff	Neither competent nor incompetent	5	5	5	5	2	5	5	5	5	3	1	2	3	2	3	3	4	4	2	1	2	3	3	3	3	3	3	3	4	4	4	4
Yes	27	Female	Arab	Conversational	Yes	Bachelor’s degree	1	Chain/banner group pharmacy	Pharmacy next to Medical Centre	Yes	No	≥30 Patients	Pass by customers	Yes	Semiprivate consultation area	Yes, workflow/not enough staff	Neither competent nor incompetent	4	4	4	3	5	5	5	5	4	4	3	3	4	3	3	3	4	3	4	3	4	4	4	4	4	4	4	4	4	4	4	4
Yes	35	Male	Non Arab	Conversational	Yes	Bachelor’s degree	7	Chain/banner group pharmacy	Standalone community pharmacy	Yes	No	≥30 Patients	Pass by customers	Yes	Semiprivate consultation area	Yes, workflow/not enough staff	Neither competent nor incompetent	4	5	2	2	5	5	3	5	5	4	2	1	2	1	3	3	3	4	4	4	4	4	4	5	4	4	4	4	4	5	5	5
Yes	40	Male	Non Arab	Conversational	Yes	Bachelor’s degree	10	Chain/banner group pharmacy	Standalone community pharmacy	Yes	No	≥30 Patients	Pass by customers	Yes	Semiprivate consultation area	Yes, workflow/not enough staff	Neither competent nor incompetent	3	5	2	3	5	5	1	3	4	2	2	2	2	1	4	4	4	4	4	4	3	3	3	3	4	4	4	4	3	4	4	4
Yes	45	Male	Non Arab	Fluent,	Yes	Bachelor’s degree	20	Chain/banner group pharmacy	Standalone community pharmacy	Yes	No	≥30 Patients	Pass by customers	Yes	Semiprivate consultation area	Yes, workflow/not enough staff	Neither competent nor incompetent	5	5	5	5	5	5	1	1	1	1	1	1	1	1	2	2	2	3	3	3	3	3	3	2	4	4	4	4	4	4	4	4
Yes	30	Male	Non Arab	Conversational	Yes	Bachelor’s degree	5	Chain/banner group pharmacy	Standalone community pharmacy	Yes	No	≥30 Patients	Both	No	Semiprivate consultation area	Yes, workflow/time/staff	Somewhat competent	1	2	1	2	2	2	4	3	4	4	3	4	2	1	2	3	3	3	3	3	3	3	3	2	3	2	3	2	3	3	4	5
Yes	45	Male	Non Arab	Fluent,	Yes	Bachelor’s degree	20	Chain/banner group pharmacy	Pharmacy next to Medical Centre	Yes	No	≥30 Patients	Pass by customers	Yes	Semiprivate consultation area	Yes, workflow/time/staff	5competent	4	5	2	5	3	4	4	2	2	3	3	3	3	2	3	3	3	3	2	2	3	3	3	3	3	3	3	3	4	4	5	5
Yes	33	Female	Non Arab	Fluent,	Yes	Bachelor’s degree	7	Chain/banner group pharmacy	Standalone community pharmacy	Yes	No	≥30 Patients	Both	Yes	Semiprivate consultation area	Yes, workflow/not enough staff	Neither competent nor incompetent	1	2	1	2	3	5	1	2	1	2	4	2	1	2	3	3	4	3	3	4	4	3	3	4	3	3	4	3	3	3	4	4
Yes	28	Female	Arab	Fluent,	Yes	Bachelor’s degree	5	Independent pharmacy	Standalone community pharmacy	Yes	Yes	20–30 Patients	Both	Yes	Semiprivate consultation area	Yes, workflow/time/staff	Somewhat competent	3	4	4	4	3	3	4	4	4	4	3	3	3	3	4	4	3	4	4	4	4	4	4	4	4	4	3	4	4	4	4	3
Yes	36	Female	Arab	Fluent,	Yes	Bachelor’s degree	8	Independent pharmacy	Standalone community pharmacy	Yes	Yes	20–30 Patients	Both	Yes	Semiprivate consultation area	Yes, workflow/time/staff	Neither competent nor incompetent	4	3	4	3	3	4	3	4	3	4	3	4	4	4	4	3	4	4	3	4	4	3	4	4	3	4	3	3	4	3	4	4
Yes	38	Male	Arab	Fluent,	Yes	Bachelor’s degree	10	Chain/banner group pharmacy	Shopping center/shopping strip pharmacy	Yes	Yes	20–30 Patients	Both	Yes	Private consultation area	Yes, workflow/not enough staff	5incompetent	4	4	4	4	4	4	4	4	4	4	4	4	3	4	4	4	4	4	4	3	4	4	4	3	4	4	4	4	4	3	4	4
Yes	43	Female	Non Arab	Fluent,	Yes	Bachelor’s degree	10	Independent pharmacy	Standalone community pharmacy	Yes	Yes	20–30 Patients	Both	Yes	Semiprivate consultation area	Yes, workflow/not enough staff	Somewhat competent	3	4	3	4	3	4	4	3	3	4	3	4	3	4	4	3	4	3	4	4	3	4	4	3	4	4	3	4	4	3	4	3
Yes	34	Male	Non Arab	Fluent,	Yes	Bachelor’s degree	9	Independent pharmacy	Standalone community pharmacy	Yes	Yes	20–30 Patients	Both	Yes	Semiprivate consultation area	Yes, workflow/not enough staff	Somewhat competent	4	3	4	3	4	3	4	4	3	4	3	4	3	3	3	4	4	4	3	3	4	3	4	4	3	4	4	4	3	4	4	3
Yes	44	Male	Non Arab	Fluent,	Yes	Bachelor’s degree	13	Independent pharmacy	Standalone community pharmacy	Yes	Yes	20–30 Patients	Both	Yes	Semiprivate consultation area	Yes, workflow/not enough staff	Somewhat incompetent	3	4	4	4	3	4	3	4	3	4	4	3	4	3	4	4	4	4	4	3	3	4	4	4	4	4	4	4	4	3	4	4
Yes	34	Female	Arab	Conversational	Yes	Bachelor’s degree	6	Chain/banner group pharmacy	Standalone community pharmacy	Yes	No	≥30 Patients	Regular customers	No	Semiprivate consultation area	Yes, workflow/not enough staff	Neither competent nor incompetent	1	2	1	3	2	4	3	4	4	3	3	4	4	4	3	4	4	3	3	3	3	3	3	3	3	3	3	3	4	4	4	5
Yes	41	Male	Non Arab	Fluent,	Yes	Bachelor’s degree	10	Chain/banner group pharmacy	Standalone community pharmacy	Yes	No	≥30 Patients	Pass by customers	Yes	Semiprivate consultation area	Yes, workflow/time/staff	Neither competent nor incompetent	2	3	2	2	3	4	2	3	4	4	1	2	2	3	2	2	3	3	3	3	2	2	3	3	3	4	4	4	5	5	5	5
Yes	35	Male	Non Arab	Fluent,	Yes	Bachelor’s degree	7	Chain/banner group pharmacy	Standalone community pharmacy	Yes	No	≥30 Patients	Pass by customers	Yes	No private consultation area—no space to create one	Yes, workflow/not enough staff	Neither competent nor incompetent	3	5	4	4	4	4	3	4	4	3	1	3	3	4	4	4	3	4	4	4	2	3	3	4	4	4	4	5	4	5	5	5
Yes	28	Female	Arab	Fluent,	Yes	Bachelor’s degree	3	Chain/banner group pharmacy	Shopping center/shopping strip pharmacy	Yes	No	≥30 Patients	Pass by customers	Yes	No private consultation area—no space to create one	Yes, workflow/time/staff	Somewhat competent	2	2	1	2	3	3	3	3	4	4	4	3	4	4	3	4	4	4	4	4	4	3	4	4	4	4	4	4	4	4	4	4
Yes	36	Male	Non Arab	Basic	Yes	Bachelor’s degree	9	Independent pharmacy	Standalone community pharmacy	Yes	No	≥30 Patients	Pass by customers	Yes	No private consultation area—no space to create one	Yes, workflow/not enough staff	Neither competent nor incompetent	2	2	1	2	2	3	3	4	4	4	4	4	4	4	3	4	4	4	4	4	4	4	4	4	4	4	4	4	4	5	5	5
Yes	44	Female	Arab	Basic	Yes	Bachelor’s degree	17	Chain/banner group pharmacy	Standalone community pharmacy	Yes	No	≥30 Patients	Regular customers	No	Semiprivate consultation area	Yes, workflow/not enough staff	Neither competent nor incompetent	2	2	2	2	2	4	2	4	4	4	1	3	1	2	4	3	3	4	3	4	4	4	4	4	4	4	4	3	5	4	4	4
Yes	27	Female	Non Arab	Conversational	Yes	Bachelor’s degree	3	Chain/banner group pharmacy	Shopping center/shopping strip pharmacy	Yes	No	20–30 Patients	Pass by customers	No	No private consultation area—no space to create one	No staff/No time	Somewhat incompetent	2	1	1	1	2	5	5	3	5	5	4	5	4	5	3	5	5	4	5	5	5	5	5	5	5	5	5	5	4	5	5	4
Yes	31	Female	Arab	Fluent,	Yes	Bachelor’s degree	32	Chain/banner group pharmacy	Standalone community pharmacy	Yes	No	≥30 Patients	Pass by customers	Yes	Semiprivate consultation area	Yes, workflow/not enough staff	Somewhat competent	4	4	3	3	3	3	2	2	3	4	4	4	3	4	4	4	4	4	4	4	4	4	4	4	4	4	4	4	5	5	4	4
Yes	32	Female	Non Arab	Conversational	Yes	Bachelor’s degree	5	Chain/banner group pharmacy	Standalone community pharmacy	Yes	No	≥30 Patients	Pass by customers	Yes	Private consultation area	Yes, workflow/not enough staff	Somewhat competent	2	1	1	1	1	2	1	2	2	2	2	3	3	2	3	3	3	4	4	4	4	3	3	3	4	4	4	4	4	4	4	4
Yes	1997-11-20	Male	Arab	Fluent,	Yes	Bachelor’s degree	2 years	Independent pharmacy	Shopping center/shopping strip pharmacy	Yes	No	20–30 Patients	Both	No	Semiprivate consultation area	Yes, workflow/not enough staff	Somewhat competent	4	5	2	2	4	3	1	2	2	2	1	2	3	2	2	3	3	3	4	2	2	3	5	5	5	4	3	3	5	4	5	5
Yes	35	Female	Arab	Conversational	Yes	Bachelor’s degree	8	Independent pharmacy	Shopping center/shopping strip pharmacy	Yes	No	≥30 Patients	Pass by customers	Yes	Semiprivate consultation area	Yes, workflow/not enough staff	Somewhat competent	2	4	1	2	1	2	3	4	3	3	4	4	4	4	3	4	4	4	4	4	4	4	4	4	4	4	4	4	4	5	5	5
Yes	27	Female	Arab	Conversational	Yes	Bachelor’s degree	1	Chain/banner group pharmacy	Standalone community pharmacy	Yes	No	≥30 Patients	Pass by customers	Yes	Semiprivate consultation area	Yes, workflow/not enough staff	Somewhat competent	4	4	3	3	4	4	4	4	4	4	4	4	4	4	4	4	4	4	4	4	4	4	4	4	4	4	4	3	3	4	4	4
Yes	35	Male	Non Arab	Conversational	Yes	Bachelor’s degree	6	Chain/banner group pharmacy	Standalone community pharmacy	Yes	No	≥30 Patients	Pass by customers	Yes	Semiprivate consultation area	Yes, workflow/not enough staff	Neither competent nor incompetent	1	2	2	2	3	2	2	3	3	2	2	3	3	3	3	4	4	4	4	4	4	4	4	4	4	4	4	4	5	5	4	5
Yes	29	Female	Non Arab	Conversational	Yes	Bachelor’s degree	4	Chain/banner group pharmacy	Shopping center/shopping strip pharmacy	Yes	No	≥30 Patients	Pass by customers	Yes	Semiprivate consultation area	Yes, workflow/time/staff	5competent	3	2	1	2	2	3	3	3	3	3	4	4	4	3	3	4	4	4	4	4	4	3	3	3	4	4	4	4	4	5	5	5
Yes	45	Male	Arab	Conversational	Yes	Bachelor’s degree	6	Chain/banner group pharmacy	Standalone community pharmacy	Yes	Yes	20–30 Patients	Regular customers	Yes	No private consultation area—no space to create one	Yes, workflow/time/staff	Somewhat competent	1	1	3	3	3	3	2	1	2	2	2	3	3	3	3	3	3	2	3	3	3	3	3	3	3	3	3	3	3	3	3	3
Yes	38	Female	Arab	Conversational	Yes	Bachelor’s degree	8	Chain/banner group pharmacy	Standalone community pharmacy	Yes	No	≥30 Patients	Pass by customers	Yes	Semiprivate consultation area	Yes, workflow/not enough staff	Neither competent nor incompetent	3	4	4	4	4	4	4	4	4	4	4	4	4	4	3	4	4	4	4	4	4	4	4	4	4	4	4	4	5	5	5	5
Yes	26	Male	Non Arab	Basic	Yes	Bachelor’s degree	3	Independent pharmacy	Standalone community pharmacy	Yes	No	≥30 Patients	Regular customers	Yes	No private consultation area—no space to create one	Yes, workflow/not enough staff	Somewhat competent	1	2	1	2	2	1	2	2	1	3	3	3	3	4	4	4	4	3	4	4	4	4	3	4	4	3	4	4	4	4	4	4
Yes	26	Male	Non Arab	Basic	Yes	Bachelor’s degree	3	Independent pharmacy	Standalone community pharmacy	Yes	No	≥30 Patients	Regular customers	Yes	No private consultation area—no space to create one	Yes, workflow/not enough staff	Somewhat competent	2	2	3	2	3	3	2	3	3	3	2	3	3	3	4	4	5	5	5	5	3	5	5	4	5	3	4	4	4	4	3	4
Yes	44	Female	Non Arab	Fluent,	Yes	Bachelor’s degree	15	Independent pharmacy	Standalone community pharmacy	Yes	Yes	20–30 Patients	Both	Yes	Semiprivate consultation area	Yes, workflow/not enough staff	Somewhat competent	4	3	3	4	3	4	3	4	3	4	3	4	3	4	4	3	3	4	3	4	3	4	3	4	3	4	4	4	3	4	4	3
Yes	34	Female	Arab	Fluent,	Yes	Bachelor’s degree	10	Independent pharmacy	Standalone community pharmacy	Yes	Yes	20–30 Patients	Both	Yes	Semiprivate consultation area	Yes, workflow/time/staff	Somewhat competent	4	3	3	4	3	4	3	4	3	4	4	3	4	4	4	4	3	4	4	4	4	3	4	3	4	4	4	4	3	4	4	4
Yes	35	Male	Arab	Fluent,	Yes	Bachelor’s degree	14	Chain/banner group pharmacy	Standalone community pharmacy	Yes	Yes	20–30 Patients	Both	Yes	Semiprivate consultation area	Yes, workflow/not enough staff	Somewhat competent	3	4	3	4	3	3	4	4	3	3	4	3	4	3	4	3	4	3	4	3	4	3	4	3	3	4	4	4	4	3	3	4
Yes	37	Male	Non Arab	Proficient	Yes	Bachelor’s degree	15	Chain/banner group pharmacy	Standalone community pharmacy	Yes	Yes	20–30 Patients	Both	Yes	Semiprivate consultation area	Yes, workflow/time/staff	Somewhat competent	4	4	4	3	3	4	4	4	4	5	4	4	4	4	4	4	5	4	4	5	4	5	4	5	5	4	4	3	4	4	3	4
Yes	30	Male	Non Arab	Fluent,	Yes	Bachelor’s degree	13	Chain/banner group pharmacy	Standalone community pharmacy	Yes	Yes	20–30 Patients	Both	Yes	Semiprivate consultation area	Yes, workflow/not enough staff	Somewhat competent	4	3	4	3	3	4	4	4	4	4	3	4	4	3	3	4	4	3	4	4	3	4	4	3	4	4	3	4	4	4	3	4
Yes	35	Male	Non Arab	Fluent,	Yes	Bachelor’s degree	15	Independent pharmacy	Standalone community pharmacy	Yes	Yes	20–30 Patients	Both	Yes	Semiprivate consultation area	Yes, workflow/time/staff	Neither competent nor incompetent	3	3	4	4	3	4	4	4	3	4	4	3	4	4	4	3	4	4	3	4	4	4	4	3	4	4	4	3	4	4	4	3
Yes	30	Male	Non Arab	Fluent,	Yes	Bachelor’s degree	7	Chain/banner group pharmacy	Standalone community pharmacy	Yes	Yes	20–30 Patients	Both	Yes	Semiprivate consultation area	Yes, workflow/time/staff	Somewhat competent	3	4	4	3	4	4	4	3	4	4	3	4	4	4	3	4	4	3	4	4	4	3	4	4	4	4	4	3	4	4	3	4
Yes	30	Female	Non Arab	Fluent,	Yes	Bachelor’s degree	5	Chain/banner group pharmacy	Standalone community pharmacy	Yes	Yes	20–30 Patients	Both	Yes	Semiprivate consultation area	Yes, workflow/not enough staff	5competent	3	4	3	4	4	4	4	3	4	3	4	4	4	4	4	3	3	4	3	4	4	4	4	4	4	4	3	4	4	4	3	4
Yes	38	Female	Non Arab	Proficient	Yes	Bachelor’s degree	14	Chain/banner group pharmacy	Standalone community pharmacy	Yes	Yes	20–30 Patients	Both	Yes	Semiprivate consultation area	Yes, workflow/not enough staff	Somewhat competent	3	4	4	3	4	4	3	4	3	4	3	4	3	4	5	5	5	2	3	4	4	4	3	3	4	2	3	4	4	3	4	4
Yes	29	Male	Non Arab	Basic	Yes	Bachelor’s degree	4	Chain/banner group pharmacy	Standalone community pharmacy	Yes	No	≥30 Patients	Regular customers	Yes	Semiprivate consultation area	Yes, workflow/not enough staff	Neither competent nor incompetent	1	2	1	2	2	5	5	4	3	2	4	3	4	3	3	4	4	4	4	4	4	4	4	4	4	4	4	4	4	5	5	5
Yes	28	Female	Arab	Fluent,	Yes	Bachelor’s degree	5	Chain/banner group pharmacy	Standalone community pharmacy	Yes	Yes	20–30 Patients	Both	Yes	Semiprivate consultation area	Yes, workflow/not enough staff	Somewhat competent	4	3	4	3	4	4	4	3	4	4	4	4	3	3	4	4	3	4	3	4	4	4	3	4	4	4	3	4	4	4	4	4
Yes	31	Male	Arab	Basic	Yes	Bachelor’s degree	6	Chain/banner group pharmacy	Standalone community pharmacy	No	No	≥30 Patients	Both	No	Semiprivate consultation area	Yes, workflow/not enough staff	Somewhat competent	2	2	2	2	2	4	2	4	4	4	4	4	4	3	4	3	4	4	4	4	4	3	4	4	4	4	4	4	5	5	5	5
Yes	35	Female	Non Arab	Conversational	Yes	Bachelor’s degree	6	Chain/banner group pharmacy	Shopping center/shopping strip pharmacy	Yes	No	≥30 Patients	Pass by customers	Yes	Semiprivate consultation area	Yes, workflow/time/staff	Somewhat competent	2	2	2	2	3	3	2	4	2	2	2	2	2	2	4	4	4	4	3	4	4	4	3	4	4	4	4	4	5	5	5	5
Yes	41	Male	Non Arab	Proficient	Yes	Bachelor’s degree	15	Chain/banner group pharmacy	Standalone community pharmacy	Yes	No	≥30 Patients	Pass by customers	Yes	Semiprivate consultation area	Yes, workflow/not enough staff	Somewhat competent	2	1	1	2	2	2	2	2	2	2	2	2	2	3	4	5	4	4	5	5	4	4	4	4	4	4	4	4	5	4	4	4
Yes	43	Female	Arab	Basic	Yes	Bachelor’s degree	16	Chain/banner group pharmacy	Pharmacy next to Medical Centre	Yes	No	≥30 Patients	Pass by customers	Yes	Private consultation area	Yes, workflow/time/staff	Somewhat competent	2	1	1	2	2	3	3	3	3	3	3	3	3	3	3	3	4	4	4	3	3	4	4	4	4	4	3	4	4	4	5	5
Yes	45	Female	Non Arab	Proficient	Yes	Bachelor’s degree	15	Independent pharmacy	Standalone community pharmacy	Yes	Yes	20–30 Patients	Both	Yes	Semiprivate consultation area	Yes, workflow/time/staff	Somewhat competent	4	3	4	3	4	4	3	4	4	3	4	4	4	4	4	3	3	3	4	3	4	4	4	3	4	4	4	4	3	3	4	4
Yes	26	Female	Arab	Proficient	Yes	Bachelor’s degree	3	Chain/banner group pharmacy	Standalone community pharmacy	Yes	Yes	20–30 Patients	Both	Yes	Semiprivate consultation area	Yes, workflow/not enough staff	Somewhat competent	4	4	4	4	4	4	4	3	4	4	3	4	4	4	4	3	4	4	4	4	3	4	4	4	4	4	3	4	4	4	4	4
Yes	38	Female	Arab	Proficient	Yes	Bachelor’s degree	5	Chain/banner group pharmacy	Standalone community pharmacy	Yes	Yes	20–30 Patients	Both	Yes	Semiprivate consultation area	Yes, workflow/not enough staff	Neither competent nor incompetent	3	4	4	4	4	4	4	3	4	4	4	4	4	4	4	4	4	4	4	4	4	4	4	4	4	4	4	4	4	4	4	4
Yes	29	Female	Arab	Proficient	Yes	Bachelor’s degree	5	Chain/banner group pharmacy	Standalone community pharmacy	Yes	Yes	20–30 Patients	Both	Yes	Semiprivate consultation area	Yes, workflow/time/staff	Somewhat competent	4	4	4	4	4	3	4	4	4	4	4	4	4	4	4	4	3	4	4	4	4	4	4	4	4	3	4	3	4	4	4	5
Yes	33	Male	Non Arab	Fluent,	Yes	Bachelor’s degree	8	Chain/banner group pharmacy	Standalone community pharmacy	Yes	No	20–30 Patients	Both	Yes	No private consultation area—no space to create one	Yes, workflow/time/staff	5competent	3	5	1	5	5	5	2	5	5	5	2	4	3	2	5	4	3	3	3	4	5	4	5	5	5	5	2	2	5	5	5	5
Yes	30	Male	Non Arab	Conversational	Yes	Bachelor’s degree	5	Independent pharmacy	Standalone community pharmacy	Yes	No	<20 Patients	Both	Yes	Private consultation area	Yes, workflow/time/staff	Somewhat competent	1	5	5	3	3	5	2	3	3	4	3	4	1	5	3	2	2	3	4	4	5	5	5	5	4	5	1	1	4	4	4	4
Yes	25	Female	Non Arab	Conversational	Yes	Bachelor’s degree	2	Chain/banner group pharmacy	Standalone community pharmacy	Yes	Yes	20–30 Patients	Both	Yes	Semiprivate consultation area	Yes, workflow/time/staff	Somewhat competent	5	5	4	4	4	5	4	4	5	4	3	5	5	4	4	3	4	4	4	4	5	5	5	5	5	5	3	3	5	5	5	5
Yes	28	Male	Non Arab	Fluent,	Yes	Bachelor’s degree	3	Chain/banner group pharmacy	Pharmacy next to Medical Centre	Yes	No	<20 Patients	Both	Yes	Semiprivate consultation area	Yes, workflow/time/staff	Somewhat competent	2	5	2	2	2	2	3	2	2	2	2	3	2	2	1	1	1	1	1	2	4	4	5	5	5	5	1	1	3	4	3	4
Yes	33	Male	Non Arab	Conversational	Yes	Bachelor’s degree	8	Chain/banner group pharmacy	Standalone community pharmacy	Yes	No	<20 Patients	Regular customers	Yes	Semiprivate consultation area	Yes, workflow/time/staff	Somewhat incompetent	4	5	1	1	2	3	3	4	4	4	4	2	4	1	3	1	5	5	5	5	5	5	5	5	5	5	3	3	4	4	4	4
Yes	45	Male	Non Arab	Fluent,	Yes	Bachelor’s degree	8	Chain/banner group pharmacy	Standalone community pharmacy	Yes	No	<20 Patients	Regular customers	Yes	No private consultation area—no space to create one	Yes, workflow/time/staff	Neither competent nor incompetent	4	5	2	1	1	1	1	1	2	1	1	2	4	2	1	1	3	1	3	3	5	4	4	4	5	5	1	5	5	5	5	5
Yes	38	Male	Non Arab	Conversational	Yes	Bachelor’s degree	9	Chain/banner group pharmacy	Shopping center/shopping strip pharmacy	Yes	No	20–30 Patients	Regular customers	Yes	No private consultation area—no space to create one	Yes, workflow/time/staff	Neither competent nor incompetent	3	5	2	3	3	5	1	3	2	3	3	4	4	2	2	2	3	3	4	4	5	3	5	5	5	5	1	1	4	4	4	4
Yes	33	Male	Non Arab	Proficient	Yes	Bachelor’s degree	7	Chain/banner group pharmacy	Standalone community pharmacy	Yes	Yes	20–30 Patients	Both	Yes	Semiprivate consultation area	Yes, workflow/time/staff	Somewhat competent	3	4	4	3	4	4	4	4	3	4	3	4	4	4	3	4	4	4	4	4	4	3	4	4	4	3	4	4	4	4	3	4
Yes	35	Male	Arab	Basic	Yes	Bachelor’s degree	8	Chain/banner group pharmacy	Standalone community pharmacy	Yes	No	≥30 Patients	Pass by customers	Yes	Semiprivate consultation area	Yes, workflow/time/staff	Neither competent nor incompetent	1	2	1	2	3	2	3	2	2	2	3	3	3	3	3	4	4	3	4	4	3	4	4	4	4	3	4	4	5	4	4	4
Yes	38	Female	Non Arab	Basic	Yes	Bachelor’s degree	9	Chain/banner group pharmacy	Standalone community pharmacy	Yes	No	20–30 Patients	Pass by customers	Yes	Semiprivate consultation area	Yes, workflow/not enough staff	Neither competent nor incompetent	2	3	3	3	4	4	2	4	4	4	4	4	4	3	4	4	4	4	4	4	4	4	4	4	4	4	3	4	5	5	5	5
Yes	25	Male	Non Arab	Basic	Yes	Bachelor’s degree	4	Chain/banner group pharmacy	Shopping center/shopping strip pharmacy	No	No	≥30 Patients	Both	Yes	Semiprivate consultation area	Yes, workflow/not enough staff	Somewhat competent	4	4	2	2	3	4	3	3	4	4	4	4	3	4	4	3	4	4	3	4	4	4	5	5	5	3	4	4	4	4	4	3
Yes	42	Female	Non Arab	Basic	Yes	Bachelor’s degree	17	Chain/banner group pharmacy	Standalone community pharmacy	Yes	No	≥30 Patients	Both	No	Private consultation area	Yes, workflow/time/staff	Somewhat competent	2	1	2	2	2	2	1	2	2	2	2	1	2	1	3	4	4	4	4	4	4	4	4	4	4	4	5	5	4	5	5	5
Yes	43	Female	Arab	Basic	Yes	Bachelor’s degree	15	Independent pharmacy	Standalone community pharmacy	Yes	No	≥30 Patients	Pass by customers	Yes	Semiprivate consultation area	Yes, workflow/not enough staff	Somewhat competent	1	1	1	2	3	4	3	3	2	2	1	2	2	2	3	4	4	4	3	3	3	3	4	4	5	5	4	5	4	5	5	5
Yes	32	Male	Non Arab	Basic	Yes	Bachelor’s degree	5	Chain/banner group pharmacy	Standalone community pharmacy	Yes	No	≥30 Patients	Both	Yes	Semiprivate consultation area	Yes, workflow/not enough staff	Somewhat competent	2	2	2	2	3	4	2	3	3	3	1	1	1	3	3	4	4	3	3	3	3	4	4	4	4	4	4	4	4	5	5	5
Yes	29	Female	Non Arab	Conversational	Yes	Bachelor’s degree	4	Independent pharmacy	Pharmacy next to Medical Centre	Yes	No	20–30 Patients	Pass by customers	Yes	No private consultation area—no space to create one	Yes, workflow/time/staff	5competent	1	2	1	1	2	4	2	3	4	4	1	1	2	1	3	4	3	3	3	3	4	4	4	4	4	4	4	4	3	4	4	5
Yes	29	Male	Arab	Basic	Yes	Bachelor’s degree	5	Independent pharmacy	Standalone community pharmacy	Yes	No	≥30 Patients	Both	Yes	Private consultation area	Yes, workflow/time/staff	Somewhat competent	4	4	2	3	3	4	2	4	3	4	1	3	2	2	4	4	4	4	4	4	4	4	4	4	5	5	4	5	4	5	5	5
Yes	31	Female	Non Arab	Basic	Yes	Bachelor’s degree	5	Independent pharmacy	Standalone community pharmacy	Yes	No	≥30 Patients	Regular customers	Yes	Semiprivate consultation area	Yes, workflow/not enough staff	Somewhat competent	1	2	1	2	2	4	2	4	4	3	1	2	2	1	2	3	3	4	4	4	3	4	3	3	3	3	4	4	4	5	5	5
Yes	28	Male	Non Arab	Basic	Yes	Bachelor’s degree	4	Independent pharmacy	Standalone community pharmacy	Yes	No	≥30 Patients	Regular customers	Yes	Semiprivate consultation area	Yes, workflow/time/staff	Somewhat competent	1	1	1	2	2	3	2	2	2	2	1	3	2	3	4	4	4	4	4	4	4	4	4	5	5	5	4	5	5	5	5	5
Yes	47	Male	Non Arab	Basic	Yes	Bachelor’s degree	20	Independent pharmacy	Standalone community pharmacy	Yes	No	≥30 Patients	Both	Yes	Private consultation area	Yes, workflow/not enough staff	Somewhat competent	1	2	1	1	2	3	3	3	3	4	4	4	4	4	4	2	3	3	3	3	3	3	3	3	4	4	4	4	4	5	5	5
Yes	38	Male	Non Arab	Conversational	Yes	Bachelor’s degree	13	Chain/banner group pharmacy	Standalone community pharmacy	Yes	No	<20 Patients	Both	Yes	No private consultation area—no space to create one	Yes, workflow/time/staff	Somewhat competent	4	5	1	5	5	5	2	5	5	5	5	5	4	1	5	5	5	4	3	3	4	4	3	4	4	4	3	3	4	4	4	4
Yes	40	Male	Non Arab	Basic	Yes	Bachelor’s degree	8	Chain/banner group pharmacy	Standalone community pharmacy	Yes	Yes	<20 Patients	Both	Yes	No private consultation area—no space to create one	Yes, workflow/time/staff	5competent	5	5	3	5	5	5	5	5	5	3	4	4	5	3	4	4	3	3	4	3	4	4	5	5	5	5	2	3	5	5	5	5
Yes	23	Female	Non Arab	Fluent,	Yes	Bachelor’s degree	1	Chain/banner group pharmacy	Standalone community pharmacy	Yes	No	<20 Patients	Pass by customers	Yes	Semiprivate consultation area	Yes, workflow/time/staff	Neither competent nor incompetent	3	5	5	5	5	5	2	5	2	5	5	5	3	5	4	3	3	2	5	5	5	5	5	5	5	4	3	3	5	5	5	5
Yes	30	Female	Non Arab	Conversational	Yes	Bachelor’s degree	7	Chain/banner group pharmacy	Standalone community pharmacy	Yes	No	≥30 Patients	Both	Yes	No private consultation area—no space to create one	Yes, workflow/time/staff	Somewhat competent	3	5	5	5	5	5	2	1	1	2	2	3	3	5	4	4	4	4	5	5	5	5	5	5	5	5	3	2	3	4	5	5
Yes	32	Male	Arab	Fluent,	Yes	Bachelor’s degree	7	Chain/banner group pharmacy	Standalone community pharmacy	Yes	No	<20 Patients	Both	Yes	No private consultation area—no space to create one	Yes, workflow/time/staff	5competent	1	5	1	3	3	5	2	3	5	5	2	4	1	1	3	2	2	2	3	4	5	5	4	4	5	4	3	3	4	4	3	4
Yes	32	Male	Non Arab	Conversational	Yes	Bachelor’s degree	9	Chain/banner group pharmacy	Standalone community pharmacy	Yes	No	<20 Patients	Regular customers	Yes	No private consultation area—no space to create one	Yes, workflow/time/staff	5competent	5	5	2	5	5	5	4	5	5	5	3	4	5	2	5	5	4	5	5	5	5	5	5	5	5	5	5	5	5	5	5	5
Yes	33	Female	Arab	Basic	Yes	Bachelor’s degree	6	Chain/banner group pharmacy	Pharmacy next to Medical Centre	Yes	No	≥30 Patients	Pass by customers	Yes	Private consultation area	Yes, workflow/time/staff	5competent	2	2	2	2	2	4	2	3	3	3	1	3	3	3	3	3	4	4	4	4	4	4	4	3	4	4	4	4	5	5	5	5
Yes	36	Male	Non Arab	Basic	Yes	Bachelor’s degree	11	Independent pharmacy	Standalone community pharmacy	Yes	No	≥30 Patients	Pass by customers	Yes	Private consultation area	No staff/No time	Somewhat competent	3	1	2	1	1	5	2	2	1	3	1	2	2	3	4	3	3	3	3	3	3	3	3	3	3	3	3	3	4	5	5	5
Yes	25	Female	Arab	Basic	Yes	Bachelor’s degree	1	Chain/banner group pharmacy	Shopping center/shopping strip pharmacy	Yes	No	≥30 Patients	Both	No	Private consultation area	Yes, workflow/time/staff	Somewhat competent	1	1	1	1	1	3	2	2	2	2	1	3	3	3	4	3	4	4	5	5	5	5	4	4	3	5	5	5	5	4	5	4
Yes	32	Male	Non Arab	Basic	Yes	Bachelor’s degree	6	Chain/banner group pharmacy	Pharmacy next to Medical Centre	Yes	No	≥30 Patients	Regular customers	Yes	Semiprivate consultation area	Yes, workflow/time/staff	Somewhat competent	1	2	1	2	2	4	2	2	3	3	1	1	1	3	4	4	4	4	4	4	4	4	4	4	4	4	4	3	5	4	5	5
Yes	36	Female	Non Arab	Basic	Yes	Bachelor’s degree	12	Chain/banner group pharmacy	Standalone community pharmacy	Yes	No	≥30 Patients	Pass by customers	Yes	Private consultation area	Yes, workflow/not enough staff	Neither competent nor incompetent	1	1	2	1	1	4	1	2	2	2	1	2	2	2	3	3	4	4	3	4	3	3	4	4	3	4	4	3	5	4	5	5
Yes	45	Male	Arab	Proficient	Yes	Bachelor’s degree	10	Chain/banner group pharmacy	Standalone community pharmacy	Yes	Yes	20–30 Patients	Both	Yes	Semiprivate consultation area	Yes, workflow/time/staff	Somewhat incompetent	4	2	3	4	3	4	4	2	2	3	3	4	4	2	4	4	4	4	4	5	4	3	4	4	4	3	4	4	4	4	3	4
Yes	34	Female	Arab	Fluent,	Yes	Bachelor’s degree	8	Chain/banner group pharmacy	Standalone community pharmacy	Yes	Yes	20–30 Patients	Both	Yes	Semiprivate consultation area	Yes, workflow/time/staff	Neither competent nor incompetent	3	2	3	2	3	2	3	3	2	2	3	3	4	3	2	2	3	2	3	2	3	2	2	3	3	2	3	3	3	2	2	3
Yes	30	Female	Arab	Fluent,	Yes	Bachelor’s degree	5	Independent pharmacy	Standalone community pharmacy	Yes	Yes	20–30 Patients	Both	Yes	Semiprivate consultation area	Yes, workflow/not enough staff	Somewhat competent	2	4	3	3	4	4	4	4	3	4	3	4	3	4	4	3	3	4	3	4	3	4	3	3	4	4	3	4	4	4	4	3
Yes	35	Female	Non Arab	Fluent,	Yes	Bachelor’s degree	12	Chain/banner group pharmacy	Standalone community pharmacy	Yes	Yes	20–30 Patients	Both	Yes	Semiprivate consultation area	Yes, workflow/not enough staff	Somewhat incompetent	2	3	2	3	2	3	2	3	2	3	2	3	2	3	2	3	2	3	2	3	2	3	3	2	3	3	3	2	2	3	2	3
Yes	33	Male	Non Arab	Fluent,	Yes	Bachelor’s degree	8	Chain/banner group pharmacy	Standalone community pharmacy	Yes	Yes	20–30 Patients	Both	Yes	Semiprivate consultation area	Yes, workflow/not enough staff	Somewhat competent	4	4	4	4	4	3	4	4	4	4	4	4	4	3	4	4	3	4	4	3	4	3	4	3	4	3	4	4	4	3	4	4
Yes	44	Male	Non Arab	Fluent,	Yes	Bachelor’s degree	15	Chain/banner group pharmacy	Standalone community pharmacy	Yes	Yes	20–30 Patients	Both	Yes	Semiprivate consultation area	Yes, workflow/not enough staff	5incompetent	5	5	5	5	5	5	5	3	4	5	5	5	5	5	5	2	5	5	5	4	5	5	5	4	5	5	5	5	5	5	5	4
Yes	47	Female	Non Arab	Proficient	Yes	Bachelor’s degree	13	Chain/banner group pharmacy	Standalone community pharmacy	Yes	Yes	20–30 Patients	Both	Yes	Semiprivate consultation area	Yes, workflow/time/staff	Somewhat incompetent	5	4	5	5	4	5	3	3	3	3	4	3	4	4	3	3	4	4	4	4	4	4	4	3	4	4	4	4	3	4	4	3
Yes	34	Female	Non Arab	Proficient	Yes	Bachelor’s degree	7	Chain/banner group pharmacy	Standalone community pharmacy	Yes	Yes	20–30 Patients	Both	Yes	Semiprivate consultation area	Yes, workflow/time/staff	5incompetent	2	2	1	1	1	2	2	2	1	2	2	2	2	2	2	1	2	2	2	2	2	1	2	2	2	2	2	2	2	2	2	2
Yes	39	Female	Non Arab	Proficient	Yes	Bachelor’s degree	7	Independent pharmacy	Standalone community pharmacy	Yes	Yes	20–30 Patients	Both	Yes	Semiprivate consultation area	Yes, workflow/not enough staff	Neither competent nor incompetent	4	4	3	3	4	4	4	4	4	4	3	4	4	3	4	3	4	4	3	4	3	4	3	4	3	4	4	4	3	4	4	3
Yes	39	Female	Non Arab	Proficient	Yes	Bachelor’s degree	13	Chain/banner group pharmacy	Standalone community pharmacy	Yes	Yes	20–30 Patients	Both	Yes	Semiprivate consultation area	Yes, workflow/not enough staff	Somewhat incompetent	3	4	3	3	4	4	4	4	4	3	4	4	3	3	4	4	4	4	4	4	3	3	4	4	4	3	4	3	4	4	4	3
Yes	28	Female	Non Arab	Proficient	Yes	Bachelor’s degree	4	Independent pharmacy	Standalone community pharmacy	Yes	Yes	20–30 Patients	Both	Yes	Semiprivate consultation area	Yes, workflow/not enough staff	Neither competent nor incompetent	2	4	4	4	4	4	4	4	3	4	4	4	4	4	4	4	3	4	4	4	4	4	4	3	4	4	4	4	4	4	4	3
Yes	33	Female	Non Arab	Proficient	Yes	Bachelor’s degree	8	Independent pharmacy	Standalone community pharmacy	Yes	Yes	20–30 Patients	Both	Yes	Semiprivate consultation area	Yes, workflow/time/staff	Somewhat incompetent	2	2	3	3	3	3	4	4	4	4	4	4	4	4	4	3	4	4	4	3	4	4	4	4	4	3	4	4	3	4	4	3
Yes	36	Female	Non Arab	Proficient	Yes	Bachelor’s degree	7	Independent pharmacy	Standalone community pharmacy	Yes	Yes	20–30 Patients	Both	Yes	Semiprivate consultation area	Yes, workflow/not enough staff	Neither competent nor incompetent	2	3	3	4	4	4	3	4	4	3	4	4	4	3	3	4	4	4	4	3	4	4	3	4	4	4	3	4	4	4	3	4
Yes	39	Female	Non Arab	Proficient	Yes	Bachelor’s degree	9	Chain/banner group pharmacy	Standalone community pharmacy	Yes	Yes	20–30 Patients	Both	Yes	Semiprivate consultation area	Yes, workflow/time/staff	5incompetent	4	4	3	4	4	4	4	4	4	4	4	4	4	4	3	4	4	4	4	4	3	4	4	3	4	4	4	4	4	4	4	4
Yes	39	Female	Non Arab	Proficient	Yes	Bachelor’s degree	8	Independent pharmacy	Standalone community pharmacy	Yes	Yes	20–30 Patients	Both	Yes	Semiprivate consultation area	Yes, workflow/time/staff	Neither competent nor incompetent	3	4	3	2	4	4	3	4	4	3	4	4	4	4	4	4	3	4	4	4	4	4	4	4	3	4	4	4	3	4	4	3
Yes	45	Female	Non Arab	Proficient	Yes	Bachelor’s degree	14	Independent pharmacy	Standalone community pharmacy	Yes	Yes	20–30 Patients	Both	Yes	Semiprivate consultation area	Yes, workflow/time/staff	Somewhat competent	4	3	4	4	3	4	3	4	4	4	3	4	4	4	4	3	3	4	4	3	4	3	4	4	4	4	4	4	4	4	3	4
Yes	43	Female	Non Arab	Basic	Yes	Bachelor’s degree	17	Chain/banner group pharmacy	Standalone community pharmacy	Yes	No	≥30 Patients	Pass by customers	Yes	Private consultation area	Yes, workflow/not enough staff	Somewhat competent	1	1	2	2	1	3	2	2	2	2	1	2	3	2	4	4	4	4	4	4	4	3	3	3	4	3	3	3	4	5	5	5
Yes	38	Male	Non Arab	Basic	Yes	Bachelor’s degree	10	Chain/banner group pharmacy	Standalone community pharmacy	Yes	No	≥30 Patients	Both	Yes	Private consultation area	Yes, workflow/not enough staff	Neither competent nor incompetent	1	1	1	2	2	2	2	1	2	1	1	2	3	2	3	3	3	4	4	4	3	3	3	3	4	4	4	4	5	5	5	5
Yes	28	Female	Non Arab	Basic	Yes	Bachelor’s degree	5	Chain/banner group pharmacy	Pharmacy next to Medical Centre	Yes	No	≥30 Patients	Both	Yes	Private consultation area	Yes, workflow/time/staff	Somewhat competent	1	1	2	2	3	3	2	2	3	3	1	2	2	2	2	4	2	2	3	2	3	3	3	3	3	3	2	3	4	5	5	5
Yes	31	Male	Non Arab	Basic	Yes	Bachelor’s degree	7	Independent pharmacy	Standalone community pharmacy	Yes	No	≥30 Patients	Both	Yes	Private consultation area	Yes, workflow/not enough staff	Somewhat competent	1	2	2	2	2	2	2	2	2	2	1	2	2	1	3	4	4	4	4	4	4	4	4	4	4	4	4	4	5	5	5	5
Yes	41	Male	Arab	Basic	Yes	Bachelor’s degree	14	Chain/banner group pharmacy	Standalone community pharmacy	Yes	No	≥30 Patients	Pass by customers	Yes	Semiprivate consultation area	Yes, workflow/not enough staff	Somewhat competent	2	1	1	1	1	3	1	2	1	1	1	2	1	1	3	3	3	3	3	3	3	4	4	2	4	4	4	3	5	5	5	5
Yes	27	Male	Non Arab	Basic	Yes	Bachelor’s degree	4	Chain/banner group pharmacy	Standalone community pharmacy	Yes	No	≥30 Patients	Pass by customers	Yes	Semiprivate consultation area	Yes, workflow/not enough staff	Neither competent nor incompetent	1	1	1	2	1	4	2	2	2	2	1	1	2	2	3	4	3	3	3	3	3	4	4	3	4	4	4	4	5	5	5	5
Yes	34	Female	Arab	Basic	Yes	Bachelor’s degree	8	Chain/banner group pharmacy	Standalone community pharmacy	Yes	No	≥30 Patients	Pass by customers	Yes	Semiprivate consultation area	Yes, workflow/not enough staff	Somewhat competent	2	1	1	2	2	3	2	3	3	3	3	3	2	2	4	4	4	4	4	4	4	4	4	4	4	4	4	4	5	5	5	5
Yes	25	Female	Arab	Basic	Yes	Bachelor’s degree	1	Chain/banner group pharmacy	Standalone community pharmacy	Yes	No	≥30 Patients	Regular customers	No	No private consultation area—no space to create one	Yes, workflow/time/staff	5competent	2	2	2	2	2	3	2	2	2	2	4	2	2	2	4	4	4	4	4	4	3	4	3	3	4	4	3	4	5	5	5	5
Yes	33	Male	Non Arab	Basic	Yes	Bachelor’s degree	5	Independent pharmacy	Standalone community pharmacy	Yes	No	≥30 Patients	Pass by customers	No	Semiprivate consultation area	Yes, workflow/not enough staff	Neither competent nor incompetent	2	1	1	2	2	4	2	1	1	1	1	1	2	2	3	4	4	4	4	4	4	4	4	4	4	4	5	5	5	5	5	5
Yes	34	Male	Arab	Basic	Yes	Bachelor’s degree	7	Chain/banner group pharmacy	Standalone community pharmacy	Yes	No	≥30 Patients	Pass by customers	Yes	Semiprivate consultation area	Yes, workflow/not enough staff	Somewhat competent	1	2	2	2	2	3	2	2	2	2	2	2	2	3	3	4	4	4	4	4	4	4	4	4	4	4	3	4	5	5	5	5
Yes	38	Male	Non Arab	Basic	Yes	Bachelor’s degree	12	Chain/banner group pharmacy	Standalone community pharmacy	Yes	No	≥30 Patients	Pass by customers	Yes	Semiprivate consultation area	Yes, workflow/not enough staff	Somewhat competent	1	1	2	2	2	4	2	1	1	1	1	2	3	2	4	4	3	3	4	4	3	3	3	4	5	5	4	5	5	4	4	4
Yes	27	Female	Non Arab	Basic	Yes	Bachelor’s degree	1	Independent pharmacy	Standalone community pharmacy	Yes	No	≥30 Patients	Regular customers	Yes	Semiprivate consultation area	Yes, workflow/not enough staff	Somewhat competent	2	1	2	2	2	4	2	2	2	2	2	2	2	2	4	4	4	3	4	4	4	4	4	4	4	4	5	5	5	5	5	5
Yes	32	Female	Arab	Fluent,	Yes	Bachelor’s degree	6	Independent pharmacy	Standalone community pharmacy	Yes	No	≥30 Patients	Pass by customers	Yes	Semiprivate consultation area	Yes, workflow/not enough staff	Neither competent nor incompetent	3	1	1	2	3	3	2	3	3	3	1	2	3	2	3	3	4	4	3	3	4	5	4	3	3	4	3	3	4	5	5	5
Yes	45	Female	Arab	Conversational	Yes	Bachelor’s degree	22	Independent pharmacy	Standalone community pharmacy	Yes	No	≥30 Patients	Pass by customers	Yes	Private consultation area	Yes, workflow/time/staff	5competent	2	2	2	2	2	5	2	2	3	3	1	3	4	4	4	4	4	4	5	5	5	4	4	4	5	4	4	4	5	5	5	5
Yes	36	Female	Arab	Fluent,	Yes	Bachelor’s degree	9	Independent pharmacy	Standalone community pharmacy	Yes	No	≥30 Patients	Pass by customers	Yes	Semiprivate consultation area	Yes, workflow/not enough staff	5competent	1	2	2	2	2	2	2	2	3	3	1	3	3	2	4	4	4	3	4	5	5	5	5	4	4	4	4	4	5	4	5	5
Yes	29	Female	Arab	Basic	Yes	Bachelor’s degree	7	Chain/banner group pharmacy	Standalone community pharmacy	Yes	No	≥30 Patients	Regular customers	Yes	Semiprivate consultation area	Yes, workflow/not enough staff	Neither competent nor incompetent	3	3	3	2	2	4	2	1	1	1	1	3	5	2	4	4	5	5	5	5	5	5	5	5	5	5	5	4	4	4	4	4
Yes	34	Male	Non Arab	Conversational	Yes	Bachelor’s degree	6	Chain/banner group pharmacy	Standalone community pharmacy	Yes	No	<20 Patients	Both	Yes	Semiprivate consultation area	Yes, workflow/time/staff	Somewhat competent	2	5	2	3	4	5	1	5	5	3	1	3	2	2	3	1	3	3	4	4	5	4	5	5	5	5	3	2	4	4	4	5
Yes	29	Female	Non Arab	Conversational	Yes	Bachelor’s degree	5	Chain/banner group pharmacy	Standalone community pharmacy	Yes	No	<20 Patients	Both	Yes	No private consultation area—no space to create one	Yes, workflow/time/staff	Somewhat competent	5	5	5	5	5	5	2	5	5	5	2	4	5	5	5	4	2	3	5	5	5	5	5	5	5	5	2	2	4	4	4	4
Yes	40	Male	Non Arab	Conversational	Yes	Bachelor’s degree	15	Chain/banner group pharmacy	Standalone community pharmacy	Yes	No	<20 Patients	Regular customers	Yes	Semiprivate consultation area	Yes, workflow/time/staff	Somewhat competent	1	5	2	2	2	5	2	2	4	4	3	4	1	2	1	4	2	1	2	2	4	3	4	3	5	5	3	3	5	5	5	5
Yes	38	Male	Non Arab	Fluent,	Yes	Bachelor’s degree	12	Chain/banner group pharmacy	Standalone community pharmacy	Yes	No	<20 Patients	Regular customers	Yes	Semiprivate consultation area	Yes, workflow/time/staff	Neither competent nor incompetent	4	5	4	5	5	5	1	4	4	4	4	3	4	4	4	2	3	5	5	4	5	5	4	4	5	5	2	3	4	4	4	5
Yes	45	Male	Non Arab	Basic	Yes	Bachelor’s degree	20	Chain/banner group pharmacy	Standalone community pharmacy	Yes	No	<20 Patients	Regular customers	Yes	No private consultation area—no space to create one	Yes, workflow/time/staff	5competent	5	5	1	5	5	5	2	5	5	5	5	4	5	1	3	2	3	3	4	4	4	4	4	4	5	4	1	1	5	5	5	5
Yes	25	Male	Non Arab	Conversational	Yes	Bachelor’s degree	2	Chain/banner group pharmacy	Standalone community pharmacy	Yes	No	≥30 Patients	Regular customers	Yes	Semiprivate consultation area	Yes, workflow/time/staff	Somewhat incompetent	3	5	5	4	4	4	3	4	4	4	4	4	4	5	5	4	4	4	5	5	5	5	5	5	5	5	2	1	5	5	5	5
Yes	30	Male	Arab	Conversational	Yes	Bachelor’s degree	7	Chain/banner group pharmacy	Standalone community pharmacy	Yes	No	<20 Patients	Both	No	Semiprivate consultation area	Yes, workflow/time/staff	Somewhat competent	5	5	5	5	5	5	5	5	5	5	5	5	5	5	4	3	3	5	5	5	5	5	5	5	5	5	2	2	4	5	5	5
Yes	32	Male	Non Arab	Conversational	Yes	Bachelor’s degree	7	Chain/banner group pharmacy	Standalone community pharmacy	Yes	No	<20 Patients	Both	Yes	Semiprivate consultation area	Yes, workflow/time/staff	Neither competent nor incompetent	1	5	1	5	5	5	1	4	5	5	4	3	1	1	4	5	5	5	4	5	5	5	5	5	5	5	1	1	4	4	5	5
Yes	23	Male	Non Arab	Conversational	Yes	Bachelor’s degree	1	Chain/banner group pharmacy	Shopping center/shopping strip pharmacy	Yes	No	<20 Patients	Both	Yes	No private consultation area—no space to create one	Yes, workflow/time/staff	Somewhat competent	1	5	4	1	1	4	2	1	3	3	3	2	1	4	2	2	3	2	3	3	5	5	5	5	3	5	3	3	5	4	5	5
Yes	35	Male	Non Arab	Fluent,	Yes	Bachelor’s degree	8	Chain/banner group pharmacy	Standalone community pharmacy	Yes	No	20–30 Patients	Both	Yes	No private consultation area—no space to create one	Yes, workflow/time/staff	Somewhat competent	4	5	2	4	4	5	1	4	4	4	2	3	4	2	5	3	3	3	5	5	5	4	5	5	5	5	4	4	5	5	5	5
Yes	30	Female	Non Arab	Conversational	Yes	Bachelor’s degree	3	Chain/banner group pharmacy	Standalone community pharmacy	Yes	No	20–30 Patients	Both	Yes	Semiprivate consultation area	Yes, workflow/not enough staff	Somewhat competent	1	5	1	2	2	5	1	2	3	4	1	4	1	1	2	1	1	1	3	3	3	5	4	4	5	5	3	2	5	4	4	4
Yes	27	Female	Arab	Fluent,	Yes	Bachelor’s degree	1	Independent pharmacy	Standalone community pharmacy	Yes	No	<20 Patients	Pass by customers	Yes	Semiprivate consultation area	Yes, workflow/time/staff	Somewhat competent	3	3	3	3	4	5	3	5	5	5	5	4	3	3	2	2	2	2	2	3	4	3	4	4	5	5	2	1	4	5	5	5
Yes	25	Female	Arab	Conversational	Yes	Bachelor’s degree	1	Chain/banner group pharmacy	Standalone community pharmacy	Yes	No	20–30 Patients	Both	Yes	Semiprivate consultation area	Yes, workflow/time/staff	Somewhat competent	3	4	3	5	5	5	2	5	5	4	3	3	3	3	4	4	4	3	3	2	3	4	3	4	5	3	2	2	5	4	4	5
Yes	35	Male	Non Arab	Conversational	Yes	Bachelor’s degree	7	Chain/banner group pharmacy	Standalone community pharmacy	Yes	No	20–30 Patients	Both	Yes	No private consultation area—no space to create one	Yes, workflow/time/staff	5competent	2	5	2	5	5	5	2	4	5	4	4	3	2	2	5	5	2	4	3	3	4	3	4	4	5	5	1	1	3	4	4	4
Yes	47	Male	Arab	Conversational	Yes	Bachelor’s degree	20	Chain/banner group pharmacy	Shopping center/shopping strip pharmacy	Yes	No	20–30 Patients	Both	Yes	Semiprivate consultation area	Yes, workflow/time/staff	Somewhat competent	3	3	3	3	3	3	3	3	3	3	3	3	3	3	3	2	2	3	4	4	3	5	5	5	5	5	5	3	5	5	4	5
Yes	23	Female	Arab	Fluent,	Yes	Bachelor’s degree	1	Independent pharmacy	Standalone community pharmacy	Yes	No	20–30 Patients	Both	Yes	Semiprivate consultation area	Yes, workflow/time/staff	5competent	5	5	5	5	4	5	2	5	5	5	4	3	5	5	4	5	4	5	4	5	5	5	4	5	5	5	2	2	5	5	5	5
Yes	29	Male	Non Arab	Fluent,	Yes	Bachelor’s degree	5	Independent pharmacy	Standalone community pharmacy	Yes	No	20–30 Patients	Both	Yes	Semiprivate consultation area	Yes, workflow/time/staff	Somewhat competent	3	5	3	2	2	2	1	2	2	5	2	3	3	3	5	2	2	3	3	4	5	4	5	4	5	4	1	1	5	4	4	4
Yes	24	Male	Arab	Conversational	Yes	Bachelor’s degree	1	Independent pharmacy	Standalone community pharmacy	Yes	No	<20 Patients	Both	Yes	No private consultation area—no space to create one	Yes, workflow/time/staff	Somewhat competent	5	4	4	3	3	5	1	4	5	5	3	5	5	4	2	2	2	2	2	3	1	2	4	3	4	3	2	1	4	5	5	4
Yes	37	Male	Non Arab	Fluent,	Yes	Bachelor’s degree	7	Chain/banner group pharmacy	Shopping center/shopping strip pharmacy	Yes	No	20–30 Patients	Pass by customers	Yes	No private consultation area—no space to create one	Yes, workflow/not enough staff	Somewhat competent	4	5	3	3	4	4	2	3	4	3	4	4	4	3	4	4	3	4	4	3	3	3	4	4	5	5	2	2	3	4	3	4
Yes	26	Male	Non Arab	Conversational	Yes	Bachelor’s degree	3	Chain/banner group pharmacy	Standalone community pharmacy	Yes	No	20–30 Patients	Pass by customers	Yes	No private consultation area—no space to create one	Yes, workflow/time/staff	Somewhat competent	2	5	5	4	4	4	4	5	4	3	5	4	2	5	5	5	4	4	4	5	4	4	3	3	5	4	3	3	3	3	3	4
Yes	31	Female	Arab	Conversational	Yes	Bachelor’s degree	5	Chain/banner group pharmacy	Standalone community pharmacy	Yes	No	20–30 Patients	Both	Yes	Semiprivate consultation area	Yes, workflow/not enough staff	Somewhat competent	4	4	4	2	3	4	3	3	2	4	3	4	4	4	4	3	4	5	4	1	5	3	4	4	4	4	3	3	4	5	5	5
Yes	34	Male	Non Arab	Fluent,	Yes	Bachelor’s degree	4	Chain/banner group pharmacy	Shopping center/shopping strip pharmacy	Yes	No	20–30 Patients	Regular customers	Yes	No private consultation area—no space to create one	Yes, workflow/time/staff	Neither competent nor incompetent	3	5	5	4	3	3	5	5	3	5	5	4	3	5	4	2	5	4	3	4	4	5	4	4	5	5	2	1	5	5	5	5
Yes	28	Male	Non Arab	Conversational	Yes	Bachelor’s degree	5	Chain/banner group pharmacy	Standalone community pharmacy	Yes	No	20–30 Patients	Pass by customers	Yes	No private consultation area—no space to create one	Yes, workflow/time/staff	Somewhat competent	4	5	3	5	4	5	3	3	4	3	3	4	4	3	5	4	2	5	4	5	4	4	5	5	5	4	2	2	3	4	5	5
Yes	32	Male	Arab	Fluent,	Yes	Bachelor’s degree	2	Chain/banner group pharmacy	Standalone community pharmacy	Yes	No	20–30 Patients	Pass by customers	Yes	Semiprivate consultation area	Yes, workflow/time/staff	5competent	3	5	2	4	3	3	2	5	4	3	4	3	3	2	4	3	1	2	3	1	3	3	4	3	5	3	2	2	5	5	5	5
Yes	30	Male	Arab	Fluent,	Yes	Bachelor’s degree	7	Chain/banner group pharmacy	Shopping center/shopping strip pharmacy	Yes	No	20–30 Patients	Both	Yes	Private consultation area	Yes, workflow/not enough staff	Neither competent nor incompetent	4	3	3	1	4	4	3	3	3	3	3	3	4	3	3	3	4	3	2	3	4	4	4	5	5	2	2	2	3	3	4	3
Yes	36	Male	Non Arab	Fluent,	Yes	Bachelor’s degree	7	Chain/banner group pharmacy	Shopping center/shopping strip pharmacy	Yes	No	<20 Patients	Pass by customers	Yes	Semiprivate consultation area	Yes, workflow/time/staff	Somewhat competent	5	5	2	4	5	5	2	4	4	5	5	5	5	2	4	2	2	3	5	5	5	3	5	5	5	4	2	2	4	4	5	5
Yes	33	Male	Non Arab	Fluent,	Yes	Bachelor’s degree	7	Chain/banner group pharmacy	Shopping center/shopping strip pharmacy	Yes	No	≥30 Patients	Both	Yes	Semiprivate consultation area	Yes, workflow/time/staff	Neither competent nor incompetent	4	5	4	5	2	5	1	3	4	3	4	4	4	4	4	3	2	2	5	3	5	4	3	4	5	3	3	3	3	3	2	3
Yes	30	Male	Non Arab	Conversational	Yes	Bachelor’s degree	8	Chain/banner group pharmacy	Shopping center/shopping strip pharmacy	Yes	No	≥30 Patients	Pass by customers	Yes	Semiprivate consultation area	Yes, workflow/time/staff	Somewhat competent	4	3	3	4	2	5	1	3	4	3	4	3	4	3	4	3	2	3	5	3	4	3	3	4	5	4	3	1	5	5	4	5
Yes	37	Male	Non Arab	Conversational	Yes	Bachelor’s degree	13	Chain/banner group pharmacy	Shopping center/shopping strip pharmacy	Yes	No	≥30 Patients	Pass by customers	Yes	Semiprivate consultation area	Yes, workflow/time/staff	Somewhat competent	3		3	5	3	5	2	2	2	4	4	4	3	3	4	3	2	5	5	5	5	4	3	3	5	4	1	1	5	5	5	5
Yes	26	Female	Arab	Fluent,	Yes	Bachelor’s degree	3	Chain/banner group pharmacy	Shopping center/shopping strip pharmacy	Yes	No	20–30 Patients	Pass by customers	Yes	No private consultation area—no space to create one	Yes, workflow/time/staff	Somewhat competent	2	4	2	4	3	4	5	3	5	3	2	3	2	2	4	2	3	3	2	2	3	3	2	2	5	2	1	1	4	3	3	4
Yes	30	Male	Non Arab	Fluent,	Yes	Master’s degree	6	Chain/banner group pharmacy	Shopping center/shopping strip pharmacy	Yes	No	≥30 Patients	Regular customers	Yes	Semiprivate consultation area	Yes, workflow/time/staff	Somewhat competent	3	1	3	4	4	5	2	4	5	4	5	3	3	3	5	1	2	3	2	5	2	5	2	2	5	4	1	1	5	4	5	5
[truncated: 6 more columns]
